# Supplementary material for: First characterization of the venom of the endemic coral snake Micrurus camilae (Serpentes: Elapidae) from Colombia: Proteome, toxic activities, immunorecognition, and neutralization by antivenoms
Source: PLoS Negl Trop Dis. 2026 Feb 17;20(2):e0013941. doi: 10.1371/journal.pntd.0013941 (PMC12912568; doi:10.1371/journal.pntd.0013941)
Supplement: S1 Table — Each column displays information related to: chromatographic peak or analyzed fraction (Peak #), initial representativeness of each protein or family in the total venom (%), normalized representativeness of each protein or family in the total venom (%Final), protein identifier in databases (Accession), statistical significance of the identification/score (-10lgP), sequence coverage achieved (Cov (%)), relative abundance based on the integrated ion area (Area), total number of assigned peptides (#Pept), number of unique peptides (#Unique), number of MS/MS spectra (#Spectr), average mass of the identified protein (Avg. Mass), related protein family (Pr. family), functional annotation of the protein and the reference species (Description, Species), unique peptides supporting the identification (Supporting unique peptides), monoisotopic mass (Mass), peptide length (Length), mass error (ppm), mass/charge ratio (m/z), and charge state (z) and post-translational modifications (PTM). (XLSX) [file pntd.0013941.s001.xlsx]

## Sheet: proteins
Supplemental Table S1. Assignments by nESI-MS/MS analysis of tryptic digests of protein bands excised from the SDS-PAGE separation of HPLC fractions of Micrurus camilae venom.
Peak #	%	%Final	Accession	-10lgP	Cov (%)	Area	#Pept	#Unique	#Spectr	Avg. Mass	Pr.family	Description, Species	Supporting unique peptides	-10lgP	Mass	Length	ppm	m/z	z	PTM	SUM=	100.055
																					P/NP	3.41
1	0.67	0.67									P-NP										3FTx	10.1463
																					VEGF	0.161574
																					KUN	0.663386
																					PLA2	58.1021
2	1.37	1.37									P-NP										NGF	0.366455
																					PDGF	0.790372
																					CTL	0.708706
																					MP	9.90478
3	0.66	0.66									P-NP										HYA	0.100852
																					LAO	14.0158
																					GPOX	0.715869
																					CysP	0.00327777
4	0.03	0.03									P-NP										NUC	0.00127709
																					CRISP	0.0116486
																					KAZ	0.00513241
																					PLB	0.0473572
5	0.05	0.05									P-NP										ND	0.9
6	0.24	0.24									P-NP
7	0.12	0.12									P-NP
8	0.11	0.11									P-NP
9	0.16	0.16									P-NP
10	1.06	0.54273	C0HLK3	114.86	60	20400000000	4	1	176	6286	3FTx	Three-finger toxin Tschuditoxin-I (Frag), Micrurus tschudii	MIC(+57.02)YNQQSSEPPTTK.T	58.47	1782.79	15	5.2	892.408	2	CAM
		0.415029	P0CAR1	128.55	42	15600000000	4	1	121	6533	3FTx	Short neurotoxin D1, Micrurus pyrrhocryptus	MIC(+57.02)YNQQSSQPPTTK.T	73.09	1781.81	15	3.8	891.914	2	CAM
		0.0979043	P86095	102.8	58	3680000000	4	1	61	6560	3FTx	Three-finger toxin MS1, Micrurus surinamensis	MIC(+57.02)YNQQSTEPPTTK.T	46.95	1796.81	15	4.8	899.415	2	CAM
		0.00393745	K9MCH1	138.98	44	148000000	7	3	65	8980	3FTx	Three-finger toxin A1, Micrurus laticollaris	K.TC(+57.02)SEGQC(+57.02)YKKTWRDHR.G	49.49	2110.94	16	-0.3	528.743	4	CAM
													K.TC(+57.02)SEGQC(+57.02)YKKTWR.D	59.29	1702.76	13	1.1	426.697	4	CAM
													K.TWRDHRGTIIER.G	47.81	1538.81	12	1.3	513.943	3
		0.000399066	U3FYN7	54.67	6	15000000	1	1	5	22516	VEGF	Vascular endothelial growth factor 1, Micrurus fulvius	K.HLYKQDPLTC(+57.02)K.C	54.67	1401.71	11	1.1	468.244	3	CAM
11	1.3	0.922134	P0CAR1	87	42	1060000000	2	1	30	6533	3FTx	Short neurotoxin D1, Micrurus pyrrhocryptus	MIC(+57.02)YNQQSSQPPTTK.T	65.86	1781.81	15	4.6	891.915	2	CAM
		0.222704	C0HLK3	90.22	60	256000000	3	1	21	6286	3FTx	Three-finger toxin Tschuditoxin-I (Frag), Micrurus tschudii	MIC(+57.02)YNQQSSEPPTTK.T	55.58	1782.79	15	6.6	892.409	2	CAM
		0.0930833	A0A2P1BSS9	63.04	20	107000000	2	2	7	9177	3FTx	Mipartoxin-2, Micrurus mipartitus	V.C(+57.02)C(+57.02)STDLC(+57.02)NK	43.56	1156.43	9	1.8	579.224	2	CAM
													S.LIC(+57.02)YVSR.E	38.95	909.474	7	4.5	455.746	2	CAM
		0.028186	K9MCH1	86.63	27	32400000	3	1	9	8980	3FTx	Three-finger toxin A1, Micrurus laticollaris	K.TWRDHRGTIIER.G	52.35	1538.81	12	3	513.944	3
		0.027577	A0A2P1BSS8	122.17	23	31700000	7	1	80	9165	3FTx	Mipartoxin-4, Micrurus mipartitus	S.KGC(+57.02)AVTC(+57.02)PKPK.K	51.28	1244.64	11	1.3	623.327	2	CAM
		0.00631575	P81031	79.3	14	7260000	3	1	6	7387	3FTx	Muscarinic toxin 3, Dendroaspis angusticeps	C.PAGQNLC(+57.02)FK.R	46.78	1033.5	9	3.6	517.76	2	CAM
12	0.94	0.901367	A0A2P1BSS8	71.8	12	1790000000	2	2	20	9165	3FTx	Mipartoxin-4, Micrurus mipartitus	K.GC(+57.02)AVTC(+57.02)PKPK.K	49.33	1116.54	10	6.2	559.279	2	CAM
													G.C(+57.02)AVTC(+57.02)PKPK.K	44.93	1059.52	9	3.7	530.767	2	CAM
		0.0317744	P0CAR1	92.08	42	63100000	2	1	14	6533	3FTx	Short neurotoxin D1, Micrurus pyrrhocryptus	MIC(+57.02)YNQQSSQPPTTK.T	68.13	1781.81	15	8.9	891.915	2	CAM
		0.00463272	U3FAK1	67.44	5	9200000	2	2	4	47564	VEGF	Vascular endothelial growth factor 2, Micrurus fulvius	K.GGVTPSSC(+57.02)GIHK.E	41.89	1198.58	12	1.4	400.531	3	CAM
													K.HQPLNPTK.C	46.5	933.503	8	6.1	467.76	2
		0.00222572	A0A8C6XYH4	95.71	20	4420000	3	3	5	22033	GPOX	Glutathione peroxidase, Naja naja	K.NSC(+57.02)PPVVETFGDTAK.L	53.38	1620.75	15	8.8	811.383	2	CAM
													K.QEPGQNSEILQGIK.H	54.18	1539.79	14	8.4	770.905	2
													K.GDVNGENEQK.I	44.52	1088.47	10	5.7	545.245	2
13	1.31	1.30697	A0A2P1BSS9	78.12	20	53000000000	3	1	100	9177	3FTx	Mipartoxin-2, Micrurus mipartitus	S.LIC(+57.02)YVSR.E	42.25	909.474	7	6.5	455.745	2	CAM
		0.000729933	B3EWF8	89.37	37	29600000	4	2	37	9266	3FTx	Mipartoxin-1, Micrurus mipartitus	K.TQTC(+57.02)PEGEKLC(+57.02)EK.Y	37.23	1578.7	13	14.6	790.365	2	CAM
													K.C(+57.02)YVSREGK.T	44.88	997.465	8	8.2	499.741	2	CAM
		0.000244626	A0A898IPL1	76.99	13	9920000	3	1	35	8512	3FTx	Three-finger toxin, Calliophis bivirgatus	A.TC(+57.02)C(+57.02)STDLC(+57.02)NK	39.93	1257.48	10	8.7	629.748	2	CAM
		0.00143027	A0A2P1BSS8	81.46	12	58000000	3	3	8	9165	3FTx	Mipartoxin-4, Micrurus mipartitus	K.GC(+57.02)AVTC(+57.02)PKPK.K	49.98	1116.54	10	6.6	559.278	2	CAM
													C.AVTC(+57.02)PKPK.K	37.48	899.49	8	6.9	450.752	2	CAM
													K.GC(+57.02)AVTC(+57.02)PK.P	37.97	891.394	8	8.1	446.705	2	CAM
		0.000621429	U3FYN7	89.44	12	25200000	2	2	6	22516	VEGF	Vascular endothelial growth factor 1, Micrurus fulvius	I.KQENHC(+57.02)EPC(+57.02)SER.R	43.03	1572.64	12	5.5	787.327	2	CAM
													K.HLYKQDPLTC(+57.02)K.C	57.08	1401.71	11	7.8	701.862	2	CAM
14	0.79	0.79	U3FCD8	50.73	3	7070000	2	1	12	49432	ND	Keratin, Micrurus fulvius	R.LASYLDK.V	31.42	808.433	7	3.4	405.225	2
15	0.09	0.0846743	A0A2P1BSS9	174.49	56	404000000	11	3	334	9177	3FTx	Mipartoxin-2, Micrurus mipartitus	T.YEC(+57.02)TSTC(+57.02)HRGDRNVC(+57.02)C(+57.02)STDLC(+57.02)NK	36.38	2892.15	23	1.7	724.045	4	CAM
													M.NLC(+57.02)EKYAVSYFHDGR.Y	64.04	1857.85	15	1.4	465.47	4	CAM
													S.LIC(+57.02)YVSR.E	43.91	909.474	7	2.1	455.745	2	CAM
		0.000421276	P0CAR1	66.15	40	2010000	2	2	2	6533	3FTx	Short neurotoxin D1, Micrurus pyrrhocryptus	MIC(+57.02)YNQQSSQPPTTK.T	46	1781.81	15	2.5	891.913	2	CAM
													K.TC(+57.02)SEGQC(+57.02)YK.K	40.3	1131.43	9	3	566.725	2	CAM
		0.0049044	A0A194ARF4	126.55	37	23400000	3	3	16	8961	KUN	Kunitz-type protease inhibitor 3, Micrurus tener	K.C(+57.02)QEFIYGGC(+57.02)DGNDNNFK.S	46.87	2036.8	17	2.1	679.942	3	CAM
													K.ANFPAFYYDPASHK.C	85.58	1626.75	14	2.3	814.382	2
													N.FPAFYYDPASHK.C	50.68	1441.67	12	1.9	481.564	3
16	0.51	0.501133	A0A2P1BSS9	147.56	38	4510000000	8	8	87	9177	3FTx	Mipartoxin-2, Micrurus mipartitus	M.NLC(+57.02)EKYAVSYFHDGR.Y	55.61	1857.85	15	5.1	465.47	4	CAM
													K.YAVSYFHDGR.Y	66.56	1213.55	10	7	607.785	2
													V.C(+57.02)C(+57.02)STDLC(+57.02)N(+.98)K	31.98	1157.42	9	5.7	579.716	2	CAM; Deam(NQ)
													V.C(+57.02)C(+57.02)STDLC(+57.02)NK	47.84	1156.43	9	5.7	579.224	2	CAM
													Y.AVSYFHDGR.Y	51.94	1050.49	9	5.8	526.253	2
													C.C(+57.02)STDLC(+57.02)NK	40.27	996.4	8	4.4	499.208	2	CAM
													A.VSYFHDGR.Y	38.99	979.451	8	5.6	490.734	2
													S.LIC(+57.02)YVSR.E	37.77	909.474	7	6.2	455.745	2	CAM
													C.STDLC(+57.02)NK	31.71	836.37	7	4.3	419.192	2	CAM
		0.0015334	P0CAR1	86.18	40	13800000	2	2	7	6533	3FTx	Short neurotoxin D1, Micrurus pyrrhocryptus	MIC(+57.02)YNQQSSQPPTTK.T	66.39	1781.81	15	7.5	891.914	2	CAM
													K.TC(+57.02)SEGQC(+57.02)YK.K	39.57	1131.43	9	4.9	566.724	2	CAM
		0.00733365	A0A194ARF4	93.85	37	66000000	2	2	14	8961	KUN	Kunitz-type protease inhibitor 3, Micrurus tener	K.C(+57.02)QEFIYGGC(+57.02)DGNDNNFK.S	35.37	2036.8	17	6.1	679.942	3	CAM
													K.ANFPAFYYDPASHK.C	76.17	1626.75	14	5.8	543.257	3
17a	0.22	0.15598	A0A194ARF4	174.17	52	115000000	12	11	85	8961	KUN	Kunitz-type protease inhibitor 3, Micrurus tener	K.C(+57.02)QEFIYGGC(+57.02)DGNDNNFK.S	49.76	2036.8	17	0.9	679.941	3	CAM
													K.ANFPAFYYDPASHK.C	73.98	1626.75	14	0.9	814.381	2
													F.IYGGC(+57.02)DGNDNNFK.S	53.12	1472.6	13	3.7	737.309	2	CAM
													E.YC(+57.02)NLPPDSGSC(+57.02)K.A	45.44	1396.58	12	-0.5	699.294	2	CAM
													F.PAFYYDPASHK.C	40.98	1294.6	11	1.1	432.541	3
													Y.GGC(+57.02)DGNDNNFK.S	37.51	1196.45	11	0.7	599.234	2	CAM
													G.GC(+57.02)DGNDNNFK.S	30.76	1139.43	10	2.2	570.724	2	CAM
													A.FYYDPASHK.C	45.62	1126.51	9	0.5	564.262	2
													C.NLPPDSGSC(+57.02)K.A	40.19	1073.48	10	1.8	537.749	2	CAM
													F.YYDPASHK.C	38.15	979.44	8	-0.5	490.727	2
													Y.YDPASHK.C	33.36	816.377	7	-0.6	409.195	2
		0.0640197	A0A2P1BSS9	109.85	32	47200000	4	4	32	9177	3FTx	Mipartoxin-2, Micrurus mipartitus
17b	0.26	0.176183	A0A2P1BSS9	138.26	44	1430000000	8	8	49	9177	3FTx	Mipartoxin-2, Micrurus mipartitus	M.NLC(+57.02)EKYAVSYFHDGR.Y	37.92	1857.85	15	9.2	465.469	4	CAM
													L.DLGNSLIC(+57.02)YVSR.E	49.37	1395.68	12	14.3	698.852	2	CAM
													K.YAVSYFHDGR.Y	60.53	1213.55	10	10.8	607.784	2
													V.C(+57.02)C(+57.02)STDLC(+57.02)NK	49.9	1156.43	9	11.1	579.224	2	CAM
													Y.AVSYFHDGR.Y	47.74	1050.49	9	10.8	526.252	2
													C.C(+57.02)STDLC(+57.02)NK	38.02	996.4	8	9.5	499.208	2	CAM
													A.VSYFHDGR.Y	39.65	979.451	8	9.5	490.733	2
													S.LIC(+57.02)YVSR.E	37.57	909.474	7	11.5	455.745	2	CAM
		0.0129365	P0CAR1	109.9	42	105000000	3	3	22	6533	3FTx	Short neurotoxin D1, Micrurus pyrrhocryptus	MIC(+57.02)YNQQSSQPPTTK.T	64.08	1781.81	15	12.3	594.945	3	CAM
													K.TC(+57.02)SEGQC(+57.02)YKK.T	52.86	1259.53	10	8.7	630.771	2	CAM
													K.TC(+57.02)SEGQC(+57.02)YK.K	42.99	1131.43	9	10.7	566.725	2	CAM
		0.0948328	A0A194ARF4	133.2	37	564000000	5	5	55	8961	KUN	Kunitz-type protease inhibitor 3, Micrurus tener	D.PASHKC(+57.02)QEFIYGGC(+57.02)DGNDNNFK.S	36.88	2557.07	22	11.8	640.278	4	CAM
													K.C(+57.02)QEFIYGGC(+57.02)DGNDNNFK.S	54.14	2036.8	17	11.6	679.942	3	CAM
													K.ANFPAFYYDPASHK.C	70.4	1626.75	14	10.8	814.382	2
													N.FPAFYYDPASHK.C	43.42	1441.67	12	10.1	481.563	3
													F.PAFYYDPASHK.C	52.5	1294.6	11	7	648.305	2
		0.00139222	U3FYN7	69.31	14	11300000	3	3	4	22516	VEGF	Vascular endothelial growth factor 1, Micrurus fulvius	I.KQENHC(+57.02)EPC(+57.02)SER.R	44.25	1572.64	12	9.4	525.221	3	CAM
													K.QLELNER.T	30.59	900.466	7	11.8	451.242	2
													K.QDPLTC(+57.02)K.C	29.28	860.406	7	11.3	431.211	2	CAM
18	0.49	0.413297	A0A2P1BSS9	113.26	38	91600000	5	2	60	9177	3FTx	Mipartoxin-2, Micrurus mipartitus	L.DLGNSLIC(+57.02)YVSR.E	48.24	1395.68	12	9.3	698.852	2	CAM
													S.LIC(+57.02)YVSR.E	39.28	909.474	7	4.9	455.745	2	CAM
		0.0767035	A0A194ARF4	62.7	17	17000000	1	1	5	8961	KUN	Kunitz-type protease inhibitor 3, Micrurus tener	K.ANFPAFYYDPASHK.C	62.7	1626.75	14	9.5	543.259	3
19a	1.27	1.00871	A0A2P1BSS9	93.54	32	310000000	3	3	11	9177	3FTx	Mipartoxin-2, Micrurus mipartitus	K.YAVSYFHDGR.Y	56.37	1213.55	10	8.8	405.525	3
													V.C(+57.02)C(+57.02)STDLC(+57.02)NK	47.4	1156.43	9	7.2	579.223	2	CAM
													S.LIC(+57.02)YVSR.E	40.41	909.474	7	8.2	455.745	2	CAM
		0.10803	P0CAR1	101.96	42	33200000	2	2	7	6533	3FTx	Short neurotoxin D1, Micrurus pyrrhocryptus	MIC(+57.02)YNQQSSQPPTTK.T	59.75	1781.81	15	8.4	891.913	2	CAM
													K.TC(+57.02)SEGQC(+57.02)YKK.T	45.9	1259.53	10	5.3	630.77	2	CAM
		0.153259	A0A194ARF4	73.5	17	47100000	1	1	12	8961	KUN	Kunitz-type protease inhibitor 3, Micrurus tener	K.ANFPAFYYDPASHK.C	73.5	1626.75	14	8.7	814.382	2
19b	1.43	1.10175	A0A2P1BSS9	114.35	32	77600000	4	1	47	9177	3FTx	Mipartoxin-2, Micrurus mipartitus	S.LIC(+57.02)YVSR.E	40.26	909.474	7	7	455.745	2	CAM
		0.108471	P0CAR1	72.16	42	7640000	2	2	5	6533	3FTx	Short neurotoxin D1, Micrurus pyrrhocryptus	MIC(+57.02)YNQQSSQPPTTK.T	50.28	1781.81	15	7.4	891.914	2	CAM
													K.TC(+57.02)SEGQC(+57.02)YKK.T	43.74	1259.53	10	6	630.772	2	CAM
		0.076384	A0A898IPL1	82.62	13	5380000	3	1	35	8512	3FTx	Three-finger toxin, Calliophis bivirgatus	A.TC(+57.02)C(+57.02)STDLC(+57.02)NK	33.55	1257.48	10	7.2	629.748	2	CAM
		0.143398	A0A194ARF4	70.34	17	10100000	1	1	6	8961	KUN	Kunitz-type protease inhibitor 3, Micrurus tener	K.ANFPAFYYDPASHK.C	70.34	1626.75	14	14.7	543.262	3
20a	0.16	0.109061	A0A2P1BSS9	100.09	32	164000000	3	3	17	9177	3FTx	Mipartoxin-2, Micrurus mipartitus	K.YAVSYFHDGR.Y	63.12	1213.55	10	14.2	405.525	3
													V.C(+57.02)C(+57.02)STDLC(+57.02)NK	46.17	1156.43	9	14.2	579.224	2	CAM
													S.LIC(+57.02)YVSR.E	41.65	909.474	7	11.5	455.744	2	CAM
		0.0365752	P0CAR1	99.56	42	55000000	3	1	18	6533	3FTx	Short neurotoxin D1, Micrurus pyrrhocryptus	MIC(+57.02)YNQQSSQPPTTK.T	64.4	1781.81	15	14.1	891.913	2	CAM
		0.0143641	A0A194ARF4	90.91	37	21600000	2	2	13	8961	KUN	Kunitz-type protease inhibitor 3, Micrurus tener	K.C(+57.02)QEFIYGGC(+57.02)DGNDNNFK.S	41.2	2036.8	17	12.6	679.941	3	CAM
													K.ANFPAFYYDPASHK.C	70.31	1626.75	14	13.5	814.382	2
20b	0.13	0.0945089	A0A2P1BSS9	102.36	32	65800000	4	1	37	9177	3FTx	Mipartoxin-2, Micrurus mipartitus	S.LIC(+57.02)YVSR.E	35.47	909.474	7	8.2	455.745	2	CAM
		0.0153685	P0CAR1	73.02	42	10700000	2	2	7	6533	3FTx	Short neurotoxin D1, Micrurus pyrrhocryptus	MIC(+57.02)YNQQSSQPPTTK.T	55.71	1781.81	15	7.9	891.913	2	CAM
													K.TC(+57.02)SEGQC(+57.02)YKK.T	34.63	1259.53	10	5.9	630.771	2	CAM
		0.00367694	B3EWF8	101.85	40	2560000	4	1	34	9266	3FTx	Mipartoxin-1, Micrurus mipartitus	K.TQTC(+57.02)PEGEKLC(+57.02)EK.Y	33.44	1578.7	13	11.9	527.244	3	CAM
		0.0039515	A0A2P1BSU3	76.46	13	2670000	3	1	24	8600	3FTx	Mipartoxin-3, Micrurus mipartitus	N.M(+15.99)C(+57.02)C(+57.02)STDLC(+57.02)NK	33.11	1303.47	10	8.2	652.742	2	Ox(M); CAM
		0.0126108	A0A194ARF4	55.23	17	8780000	1	1	2	8961	KUN	Kunitz-type protease inhibitor 3, Micrurus tener	K.ANFPAFYYDPASHK.C	55.23	1626.75	14	7.9	543.257	3
21a	0.08	0.044684	A0A2P1BSS9	82.13	32	11400000	3	3	8	9177	3FTx	Mipartoxin-2, Micrurus mipartitus	K.YAVSYFHDGR.Y	43.93	1213.55	10	4.3	405.525	3
													V.C(+57.02)C(+57.02)STDLC(+57.02)NK	47.5	1156.43	9	5.7	579.224	2	CAM
													S.LIC(+57.02)YVSR.E	37.98	909.474	7	4.2	455.745	2	CAM
		0.0147771	A0A898IPP8	77.1	18	3770000	3	2	6	16852	PLA2	phospholipase A2, Calliophis bivirgatus	K.GGSGTPVDQLDR.C	40.21	1200.57	12	4.6	601.294	2
													A.AFVC(+57.02)NC(+57.02)DR.V	38.46	1040.42	8	3.5	521.216	2	CAM
		0.0104263	A0A898INH6	90.1	5	2660000	3	1	11	68663	MP	Snake venom metalloprotease, Calliophis bivirgatus	R.QC(+57.02)VNVQTAY	42.27	1081.49	9	5.3	541.751	2	CAM
		0.0101127	U3FA79	90.38	4	2580000	2	2	9	63500	PLB	Phospholipase B-like, Micrurus fulvius	K.APVPDGC(+57.02)YDSK.V	68.52	1207.52	11	4.5	604.767	2	CAM
													K.VSDINMAAK.F	43.71	947.475	9	3.5	474.744	2
21b	0.09	0.0772164	U3FYQ9	178.2	37	3040000000	12	12	113	9193	3FTx	Three-finger toxin 12, Micrurus fulvius	K.SAVFETTETC(+57.02)LPGLHKVC(+57.02)YK.R	63.42	2339.13	20	7.9	585.79	4	CAM
													H.KSAVFETTETC(+57.02)LPGLHK.V	52.35	1916.97	17	8.9	639.997	3	CAM
													K.SAVFETTETC(+57.02)LPGLHK.V	66.35	1788.87	16	7.4	895.443	2	CAM
													S.AVFETTETC(+57.02)LPGLHK.V	42.64	1701.84	15	9	568.288	3	CAM
													A.VFETTETC(+57.02)LPGLHK.V	55.54	1630.8	14	11.5	816.412	2	CAM
													T.ETC(+57.02)LPGLHKVC(+57.02)YK.R	46.86	1603.79	13	9.9	401.954	4	CAM
													V.FETTETC(+57.02)LPGLHK.V	50.14	1531.73	13	6.3	766.873	2	CAM
													F.ETTETC(+57.02)LPGLHK.V	43.17	1384.67	12	9.5	693.342	2	CAM
													E.TTETC(+57.02)LPGLHK.V	45.05	1255.62	11	2	628.815	2	CAM
													T.TETC(+57.02)LPGLHK.V	45.45	1154.58	10	7.9	578.295	2	CAM
													G.DAGC(+57.02)AVTC(+57.02)PR.K	43.05	1105.46	10	7.6	553.74	2	CAM
													T.ETC(+57.02)LPGLHK.V	38.44	1053.53	9	7.2	527.771	2	CAM
		0.0119889	A0A2P1BSS9	107.88	32	472000000	3	3	19	9177	3FTx	Mipartoxin-2, Micrurus mipartitus	K.YAVSYFHDGR.Y	62.34	1213.55	10	8.4	405.525	3
													V.C(+57.02)C(+57.02)STDLC(+57.02)NK	49.56	1156.43	9	8.6	579.223	2	CAM
													S.LIC(+57.02)YVSR.E	38.22	909.474	7	6.9	455.744	2	CAM
		0.000723903	A0A0F7YZ00	132.86	21	28500000	6	3	19	27492	NGF	Venom nerve growth factor 2, Micrurus fulvius	K.C(+57.02)RNPNPVPSGC(+57.02)R.G	39.86	1412.64	12	8.2	471.888	3	CAM
													R.NPNPVPSGC(+57.02)R.G	51.66	1096.51	10	10	549.263	2	CAM
													K.ALTM(+15.99)EGNR.A	35.36	906.423	8	5.2	454.218	2	Ox(M)
		7.08663e-05	U3FA79	58.4	4	2790000	2	2	2	63500	PLB	Phospholipase B-like, Micrurus fulvius	K.APVPDGC(+57.02)YDSK.V	41.82	1207.52	11	10.2	604.768	2	CAM
													K.VSDINM(+15.99)AAK.F	33.15	963.47	9	7.6	482.742	2	Ox(M)
22a	0.06	0.0595469	A0A2H6NAU5	159.85	29	2510000000	12	6	134	13049	PLA2	phospholipase A2 (Frag), Micrurus lemniscatus carvalhoi	P.GGSGTPVDELDKC(+57.02)C(+57.02)QVHDNC(+57.02)YDEAAK.V	53.65	2924.2	26	3.4	732.06	4	CAM
													G.SGTPVDELDKC(+57.02)C(+57.02)QVHDNC(+57.02)YDEAAK.V	52.39	2810.16	24	1	703.548	4	CAM
													K.C(+57.02)C(+57.02)QVHDNC(+57.02)YDEAAK.V	50.62	1768.66	14	2.7	590.562	3	CAM
													C.C(+57.02)QVHDNC(+57.02)YDEAAK.V	33.66	1608.63	13	1.6	537.218	3	CAM
													Q.VHDNC(+57.02)YDEAAK.V	39.4	1320.54	11	3.7	661.28	2	CAM
													H.DNC(+57.02)YDEAAK.V	35.41	1084.41	9	0.5	543.214	2	CAM
		0.000453126	A0A898INH6	117.4	10	19100000	5	1	18	68663	MP	Snake venom metalloprotease, Calliophis bivirgatus	N.VSPDIC(+57.02)FTLNQR.V	36.59	1448.71	12	0.2	725.361	2	CAM
22b	0.06	0.0500678	A0A2H6NAU5	105.68	29	123000000	4	3	11	13049	PLA2	phospholipase A2 (Frag), Micrurus lemniscatus carvalhoi	K.C(+57.02)C(+57.02)QVHDNC(+57.02)YDEAAK.V	55.43	1768.66	14	5.9	590.562	3	CAM
													P.GGSGTPVDELDK.C	42.87	1173.55	12	5.6	587.784	2
													H.DNC(+57.02)YDEAAK.V	36.62	1084.41	9	5.6	543.215	2	CAM
		0.00993216	D3TTC2	117.16	5	24400000	3	1	20	69181	MP	Zinc metalloproteinase-disintegrin-like atragin, Naja atra	R.DPNYGMVEPGTK.C	77.47	1306.59	12	8.6	654.304	2
23a	0.17	0.065636	A0A289ZBS3	203.68	17	12800000000	16	14	220	13449	PLA2	phospholipase A2 (Frag), Micrurus laticollaris	N.TKC(+57.02)KDFVC(+57.02)NC(+57.02)DLVAANC(+57.02)FAK.A	54.81	2420.07	20	2	606.027	4	CAM
													K.C(+57.02)KDFVC(+57.02)NC(+57.02)DLVAANC(+57.02)FAK.A	72.36	2190.93	18	1.7	731.319	3	CAM
													C.KDFVC(+57.02)NC(+57.02)DLVAANC(+57.02)FAK.A	64.22	2030.9	17	0.7	677.975	3	CAM
													K.DFVC(+57.02)NC(+57.02)DLVAANC(+57.02)FAK.A	55.9	1902.81	16	0.4	952.411	2	CAM
													K.C(+57.02)KDFVC(+57.02)NC(+57.02)DLVAANC(+57.02).F	33.72	1844.73	15	1.9	923.375	2	CAM
													D.FVC(+57.02)NC(+57.02)DLVAANC(+57.02)FAK.A	42.74	1787.78	15	0.4	596.934	3	CAM
													K.C(+57.02)KDFVC(+57.02)NC(+57.02)DLVAAN.C	38.03	1684.7	14	2.1	843.359	2	CAM
													F.VC(+57.02)NC(+57.02)DLVAANC(+57.02)FAK.A	41.91	1640.71	14	2.3	821.365	2	CAM
													V.C(+57.02)NC(+57.02)DLVAANC(+57.02)FAK.A	34.43	1541.64	13	1.7	771.83	2	CAM
													K.DFVC(+57.02)NC(+57.02)DLVAAN.C	44.95	1396.58	12	-2.6	699.293	2	CAM
													C.NC(+57.02)DLVAANC(+57.02)FAK.A	53.37	1381.61	12	1.7	691.814	2	CAM
													N.C(+57.02)DLVAANC(+57.02)FAK.A	44.63	1267.57	11	0.8	634.792	2	CAM
													C.DLVAANC(+57.02)FAK.A	44.76	1107.54	10	1.6	554.777	2	CAM
													D.LVAANC(+57.02)FAK.A	48.96	992.511	9	0.3	497.263	2	CAM
		0.0743533	A0A2D4LJR5	105.06	11	14500000000	5	5	114	14576	PLA2	phospholipase A2 (Frag), Micrurus spixii	L.NLYQFKNM(+15.99)IQC(+57.02)TNTR.S	33.47	1945.91	15	1.4	649.646	3	Ox(M); CAM
													Q.FKNMIQC(+57.02)TNTR.S	35.53	1411.67	11	0.4	471.564	3	CAM
													F.KNMIQC(+57.02)TNTR.S	43.22	1264.6	10	0.6	633.308	2	CAM
													K.NMIQC(+57.02)TNTR.S	45.18	1136.51	9	-0.7	569.26	2	CAM
													N.MIQC(+57.02)TNTR.S	42.83	1022.46	8	0.3	512.239	2	CAM
		0.0299977	A0A2H6NAU5	189.3	29	5850000000	22	15	174	13049	PLA2	phospholipase A2 (Frag), Micrurus lemniscatus carvalhoi	P.GGSGTPVDELDKC(+57.02)C(+57.02)QVHDNC(+57.02)YDEAAK.V	51.44	2924.2	26	1.3	732.058	4	CAM
													G.GSGTPVDELDKC(+57.02)C(+57.02)QVHDNC(+57.02)YDEAAK.V	48.29	2867.18	25	-1.1	717.801	4	CAM
													G.SGTPVDELDKC(+57.02)C(+57.02)QVHDNC(+57.02)YDEAAK.V	59.69	2810.16	24	-0.6	703.546	4	CAM
													S.GTPVDELDKC(+57.02)C(+57.02)QVHDNC(+57.02)YDEAAK.V	31.81	2723.13	23	-0.2	681.789	4	CAM
													G.TPVDELDKC(+57.02)C(+57.02)QVHDNC(+57.02)YDEAAK.V	48.37	2666.1	22	2.1	889.711	3	CAM
													T.PVDELDKC(+57.02)C(+57.02)QVHDNC(+57.02)YDEAAK.V	47.88	2565.06	21	3.2	856.029	3	CAM
													D.ELDKC(+57.02)C(+57.02)QVHDNC(+57.02)YDEAAK.V	40.72	2253.91	18	3.5	752.313	3	CAM
													L.DKC(+57.02)C(+57.02)QVHDNC(+57.02)YDEAAK.V	41.14	2011.78	16	1.7	503.954	4	CAM
													D.KC(+57.02)C(+57.02)QVHDNC(+57.02)YDEAAK.V	41.52	1896.76	15	0.9	475.197	4	CAM
													K.C(+57.02)C(+57.02)QVHDNC(+57.02)YDEAAK.V	52.78	1768.66	14	1.7	590.562	3	CAM
													C.C(+57.02)QVHDNC(+57.02)YDEAAK.V	35.69	1608.63	13	2.7	537.219	3	CAM
													C.QVHDNC(+57.02)YDEAAK.V	36.73	1448.6	12	2.6	725.309	2	CAM
													Q.VHDNC(+57.02)YDEAAK.V	42.55	1320.54	11	1.7	661.279	2	CAM
													H.DNC(+57.02)YDEAAK.V	34.29	1084.41	9	0.5	543.214	2	CAM
													D.NC(+57.02)YDEAAK.V	30.41	969.386	8	0.5	485.701	2	CAM
		9.1275e-06	U3F5A6	64.22	8	1780000	2	2	4	27188	NGF	Venom nerve growth factor 1a, Micrurus fulvius	K.C(+57.02)RNPNPVPSGC(+57.02)R.G	37.83	1412.64	12	1.8	471.888	3	CAM
													K.QYFFETK.C	45.3	961.455	7	0.9	481.735	2
		3.95876e-06	U3EPK2	50.95	6	772000	1	1	1	18627	CTL	C-type lectin 1a, Micrurus fulvius	C.YTC(+57.02)PIDWLSR.N	50.95	1309.61	10	2.7	655.815	2	CAM
23b	0.13	0.0394996	P0CAR1	70.03	25	102000000	1	1	31	6533	3FTx	Short neurotoxin D1, Micrurus pyrrhocryptus	MIC(+57.02)YNQQSSQPPTTK.T	67.69	1781.81	15	4.1	891.912	2	CAM
		0.0495681	A0A289ZBS3	151.04	17	128000000	8	8	21	13449	PLA2	phospholipase A2 (Frag), Micrurus laticollaris	N.TKC(+57.02)KDFVC(+57.02)NC(+57.02)DLVAANC(+57.02)FAK.A	37.58	2420.07	20	4.8	606.027	4	CAM
													K.C(+57.02)KDFVC(+57.02)NC(+57.02)DLVAANC(+57.02)FAK.A	66.37	2190.93	18	5.4	731.319	3	CAM
													K.DFVC(+57.02)NC(+57.02)DLVAANC(+57.02)FAK.A	58.33	1902.81	16	6.6	952.413	2	CAM
													D.FVC(+57.02)NC(+57.02)DLVAANC(+57.02)FAK.A	38.82	1787.78	15	3.4	894.897	2	CAM
													F.VC(+57.02)NC(+57.02)DLVAANC(+57.02)FAK.A	36.74	1640.71	14	7.4	821.366	2	CAM
													C.NC(+57.02)DLVAANC(+57.02)FAK.A	51.06	1381.61	12	8.1	691.816	2	CAM
													C.DLVAANC(+57.02)FAK.A	40.85	1107.54	10	6	554.778	2	CAM
													D.LVAANC(+57.02)FAK.A	41.61	992.511	9	3.4	497.263	2	CAM
		0.0136977	C0HKB9	78.26	20	32000000	3	1	7	13235	PLA2	Basic phospholipase A2, Micrurus mipartitus	R.LAALC(+57.02)FAK.A	44.69	892.484	8	5.2	447.25	2	CAM
		0.00425976	U3FA79	104.26	5	11000000	3	3	11	63500	PLB	Phospholipase B-like, Micrurus fulvius	K.APVPDGC(+57.02)YDSK.V	54.83	1207.52	11	3.2	604.766	2	CAM
													D.FSYEMAPR.A	54.47	999.448	8	2.9	500.731	2
													K.VSDINMAAK.F	42.24	947.475	9	2.9	474.744	2
		0.0176586	A0A0F7YZ00	127.02	17	45600000	4	4	14	27492	NGF	Venom nerve growth factor 2, Micrurus fulvius	R.HWNSYC(+57.02)TTTHTFVK.A	75.14	1780.8	14	4.7	594.608	3	CAM
													R.IDTAC(+57.02)VC(+57.02)VISR.K	52.09	1292.62	11	4.5	647.319	2	CAM
													R.NPNPVPSGC(+57.02)R.G	38.97	1096.51	10	3.7	549.261	2	CAM
													K.QYFFETK.C	48.26	961.455	7	6.3	481.736	2
		0.00662198	A0A8C6XVZ9	96.94	18	17100000	3	3	10	16823	GPOX	Glutathione peroxidase 3, Naja naja	K.NSC(+57.02)PPVVETFGDTAK.L	61.32	1620.75	15	5.5	811.381	2	CAM
24a	0.19	0.142538	A0A2H6NAU5	174.84	29	2800000000	10	5	73	13049	PLA2	phospholipase A2 (Frag), Micrurus lemniscatus carvalhoi	P.GGSGTPVDELDKC(+57.02)C(+57.02)QVHDNC(+57.02)YDEAAK.V	56.8	2924.2	26	5.1	732.061	4	CAM
													G.GSGTPVDELDKC(+57.02)C(+57.02)QVHDNC(+57.02)YDEAAK.V	42.46	2867.18	25	-0.3	717.802	4	CAM
													G.SGTPVDELDKC(+57.02)C(+57.02)QVHDNC(+57.02)YDEAAK.V	60.43	2810.16	24	0.8	703.547	4	CAM
													G.TPVDELDKC(+57.02)C(+57.02)QVHDNC(+57.02)YDEAAK.V	41.65	2666.1	22	0	889.709	3	CAM
													K.C(+57.02)C(+57.02)QVHDNC(+57.02)YDEAAK.V	55.83	1768.66	14	2.4	590.562	3	CAM
		0.0400634	A0A289ZBS3	180.6	17	787000000	11	10	59	13449	PLA2	phospholipase A2 (Frag), Micrurus laticollaris	N.TKC(+57.02)KDFVC(+57.02)NC(+57.02)DLVAANC(+57.02)FAK.A	54.31	2420.07	20	2.6	606.028	4	CAM
													K.C(+57.02)KDFVC(+57.02)NC(+57.02)DLVAANC(+57.02)FAK.A	64.87	2190.93	18	2.5	731.32	3	CAM
													C.KDFVC(+57.02)NC(+57.02)DLVAANC(+57.02)FAK.A	58.01	2030.9	17	0.2	677.975	3	CAM
													K.DFVC(+57.02)NC(+57.02)DLVAANC(+57.02)FAK.A	58.02	1902.81	16	1	952.411	2	CAM
													F.VC(+57.02)NC(+57.02)DLVAANC(+57.02)FAK.A	47.1	1640.71	14	1.2	547.912	3	CAM
													K.DFVC(+57.02)NC(+57.02)DLVAAN.C	46.31	1396.58	12	0.8	699.295	2	CAM
													C.NC(+57.02)DLVAANC(+57.02)FAK.A	51.22	1381.61	12	2.1	691.815	2	CAM
													N.C(+57.02)DLVAANC(+57.02)FAK.A	48.38	1267.57	11	1.2	634.793	2	CAM
													C.DLVAANC(+57.02)FAK.A	44.03	1107.54	10	1.6	554.777	2	CAM
													D.LVAANC(+57.02)FAK.A	49.94	992.511	9	0.5	497.263	2	CAM
		0.00605788	Q6SLM2	93.26	7	119000000	4	2	7	15058	PLA2	Acidic phospholipase A2 1 (Frag), Bungarus caeruleus	S.YTNYGC(+57.02)YC(+57.02)GK.G	43.26	1284.49	10	-0.6	643.252	2	CAM
													Y.TNYGC(+57.02)YC(+57.02)GK.G	40.99	1121.43	9	1.1	561.721	2	CAM
		0.00113522	C0HKB9	117.01	29	22300000	5	2	15	13235	PLA2	Basic phospholipase A2, Micrurus mipartitus	NLIHFSSM(+15.99)IK.C	42.74	1204.63	10	1.1	603.322	2	Ox(M)
													R.LAALC(+57.02)FAK.A	50.65	892.484	8	0.2	447.249	2	CAM
		0.000205153	A0A0F7YZ00	94.51	12	4030000	3	3	5	27492	NGF	Venom nerve growth factor 2, Micrurus fulvius	K.C(+57.02)RNPNPVPSGC(+57.02)R.G	47.58	1412.64	12	1.6	471.888	3	CAM
													R.IDTAC(+57.02)VC(+57.02)VISR.K	42.73	1292.62	11	0.5	647.318	2	CAM
													K.QYFFETK.C	46.09	961.455	7	0.8	481.735	2
24b	0.08	0.0408818	C0HKB9	92.6	20	102000000	3	1	19	13235	PLA2	Basic phospholipase A2, Micrurus mipartitus	R.LAALC(+57.02)FAK.A	48.21	892.484	8	1.4	447.25	2	CAM
		0.019479	A0A289ZBS3	139.24	15	48600000	8	8	25	13449	PLA2	phospholipase A2 (Frag), Micrurus laticollaris	K.C(+57.02)KDFVC(+57.02)NC(+57.02)DLVAANC(+57.02)FAK.A	63.77	2190.93	18	1	731.319	3	CAM
													K.DFVC(+57.02)NC(+57.02)DLVAANC(+57.02)FAK.A	57.52	1902.81	16	1.7	952.412	2	CAM
													D.FVC(+57.02)NC(+57.02)DLVAANC(+57.02)FAK.A	42.7	1787.78	15	-0.4	894.897	2	CAM
													K.C(+57.02)KDFVC(+57.02)NC(+57.02)DLVAAN.C	31.55	1684.7	14	4.5	843.361	2	CAM
													F.VC(+57.02)NC(+57.02)DLVAANC(+57.02)FAK.A	29.44	1640.71	14	4.8	821.367	2	CAM
													C.NC(+57.02)DLVAANC(+57.02)FAK.A	39.15	1381.61	12	5.9	691.817	2	CAM
													C.DLVAANC(+57.02)FAK.A	40.95	1107.54	10	1.1	554.777	2	CAM
													D.LVAANC(+57.02)FAK.A	37.31	992.511	9	-0.6	497.263	2	CAM
		0.0146693	A0A0F7YZ00	126.43	22	36600000	6	6	20	27492	NGF	Venom nerve growth factor 2, Micrurus fulvius	R.HWNSYC(+57.02)TTTHTFVK.A	55.19	1780.8	14	-0.3	594.607	3	CAM
													K.C(+57.02)RNPNPVPSGC(+57.02)R.G	50.16	1412.64	12	-0.9	471.887	3	CAM
													R.IDTAC(+57.02)VC(+57.02)VISR.K	49.97	1292.62	11	0.9	647.319	2	CAM
													V.DVNLNNHVYK.Q	30.49	1214.6	10	0.2	608.31	2
													R.NPNPVPSGC(+57.02)R.G	43.87	1096.51	10	1.4	549.262	2	CAM
													K.QYFFETK.C	48.16	961.455	7	3.5	481.736	2
		0.00496994	P0CAR1	70.97	25	12400000	1	1	14	6533	3FTx	Short neurotoxin D1, Micrurus pyrrhocryptus	MIC(+57.02)YNQQSSQPPTTK.T	54.8	1781.81	15	2.1	891.913	2	CAM
25a	0.36	0.161876	A0A2H6NAU5	178.78	36	3080000000	17	10	108	13049	PLA2	phospholipase A2 (Frag), Micrurus lemniscatus carvalhoi	P.GGSGTPVDELDKC(+57.02)C(+57.02)QVHDNC(+57.02)YDEAAK.V	54.4	2924.2	26	3.7	732.06	4	CAM
													G.GSGTPVDELDKC(+57.02)C(+57.02)QVHDNC(+57.02)YDEAAK.V	46.74	2867.18	25	-0.6	717.802	4	CAM
													G.SGTPVDELDKC(+57.02)C(+57.02)QVHDNC(+57.02)YDEAAK.V	53.79	2810.16	24	1.3	703.548	4	CAM
													G.TPVDELDKC(+57.02)C(+57.02)QVHDNC(+57.02)YDEAAK.V	47.5	2666.1	22	2.6	889.711	3	CAM
													D.ELDKC(+57.02)C(+57.02)QVHDNC(+57.02)YDEAAK.V	52.86	2253.91	18	3.7	752.313	3	CAM
													L.DKC(+57.02)C(+57.02)QVHDNC(+57.02)YDEAAK.V	33.34	2011.78	16	-0.1	503.953	4	CAM
													K.C(+57.02)C(+57.02)QVHDNC(+57.02)YDEAAK.V	53.82	1768.66	14	1.4	590.562	3	CAM
													C.C(+57.02)QVHDNC(+57.02)YDEAAK.V	38.69	1608.63	13	3.3	537.219	3	CAM
													Q.VHDNC(+57.02)YDEAAK.V	43.1	1320.54	11	2.7	661.279	2	CAM
													H.DNC(+57.02)YDEAAK.V	39.59	1084.41	9	1.3	543.215	2	CAM
		0.182373	A0A289ZBS3	191.4	23	3470000000	16	14	132	13449	PLA2	phospholipase A2 (Frag), Micrurus laticollaris	N.TKC(+57.02)KDFVC(+57.02)NC(+57.02)DLVAANC(+57.02)FAK.A	49.13	2420.07	20	3	606.028	4	CAM
													K.C(+57.02)KDFVC(+57.02)NC(+57.02)DLVAANC(+57.02)FAK.A	65.69	2190.93	18	1.5	731.319	3	CAM
													C.KDFVC(+57.02)NC(+57.02)DLVAANC(+57.02)FAK.A	59.41	2030.9	17	-0.3	677.974	3	CAM
													K.DFVC(+57.02)NC(+57.02)DLVAANC(+57.02)FAK.A	53.08	1902.81	16	0.4	952.411	2	CAM
													K.C(+57.02)KDFVC(+57.02)NC(+57.02)DLVAANC(+57.02).F	35.64	1844.73	15	2.4	923.375	2	CAM
													D.FVC(+57.02)NC(+57.02)DLVAANC(+57.02)FAK.A	44.98	1787.78	15	0.5	596.934	3	CAM
													K.C(+57.02)KDFVC(+57.02)NC(+57.02)DLVAAN.C	42.05	1684.7	14	4.1	843.361	2	CAM
													F.VC(+57.02)NC(+57.02)DLVAANC(+57.02)FAK.A	37.26	1640.71	14	2.1	821.365	2	CAM
													V.C(+57.02)NC(+57.02)DLVAANC(+57.02)FAK.A	40.49	1541.64	13	2	771.83	2	CAM
													K.DFVC(+57.02)NC(+57.02)DLVAAN.C	36.13	1396.58	12	-0.2	699.295	2	CAM
													C.NC(+57.02)DLVAANC(+57.02)FAK.A	55.07	1381.61	12	2.3	691.815	2	CAM
													N.C(+57.02)DLVAANC(+57.02)FAK.A	47.26	1267.57	11	1.4	634.793	2	CAM
													C.DLVAANC(+57.02)FAK.A	47.9	1107.54	10	2	554.778	2	CAM
													D.LVAANC(+57.02)FAK.A	43.1	992.511	9	-0.3	497.263	2	CAM
		0.0139802	A0A0F7YYW1	114.26	18	266000000	6	3	72	16162	PLA2	phospholipase A2, Micrurus fulvius	K.LTC(+57.02)KDNKTK.C	49.35	1106.58	9	1	554.295	2	CAM
													L.TC(+57.02)KDNKTK.C	34.49	993.491	8	0.5	497.753	2	CAM
													K.LTC(+57.02)KDNK.T	36.52	877.433	7	0.7	439.724	2	CAM
		0.00177117	A0A0F7YZ00	141.95	19	33700000	6	6	16	27492	NGF	Venom nerve growth factor 2, Micrurus fulvius	R.HWNSYC(+57.02)TTTHTFVK.A	66.74	1780.8	14	0.2	594.607	3	CAM
													L.NNHVYKQYFFETK.C	35.18	1716.83	13	2.4	573.284	3
													K.C(+57.02)RNPNPVPSGC(+57.02)R.G	56.55	1412.64	12	1.1	471.888	3	CAM
													R.NPNPVPSGC(+57.02)R.G	49.56	1096.51	10	-0.4	549.261	2	CAM
													K.QYFFETK.C	48.52	961.455	7	0.7	481.735	2
													K.ALTMEGNR.A	42.11	890.428	8	2.3	446.222	2
25b	0.04	0.04	A0A289ZBS3	62.87	15	7150000	2	2	13	13449	PLA2	phospholipase A2 (Frag), Micrurus laticollaris	K.C(+57.02)KDFVC(+57.02)NC(+57.02)DLVAANC(+57.02)FAK.A	42.99	2190.93	18	1.6	731.319	3	CAM
													K.DFVC(+57.02)NC(+57.02)DLVAANC(+57.02)FAK.A	39.75	1902.81	16	2.5	952.413	2	CAM
26a	0.09	0.0717482	A0A2H6NAU5	177.81	40	2120000000	12	5	93	13049	PLA2	phospholipase A2 (Frag), Micrurus lemniscatus carvalhoi	P.GGSGTPVDELDKC(+57.02)C(+57.02)QVHDNC(+57.02)YDEAAK.V	55.34	2924.2	26	5.6	732.062	4	CAM
													G.SGTPVDELDKC(+57.02)C(+57.02)QVHDNC(+57.02)YDEAAK.V	49.58	2810.16	24	0.2	703.547	4	CAM
													D.ELDKC(+57.02)C(+57.02)QVHDNC(+57.02)YDEAAK.V	56.26	2253.91	18	1.4	752.311	3	CAM
													K.C(+57.02)C(+57.02)QVHDNC(+57.02)YDEAAK.V	52.42	1768.66	14	2	590.562	3	CAM
													Q.VHDNC(+57.02)YDEAAK.V	41.16	1320.54	11	3.6	661.28	2	CAM
		0.00703945	C0HKB9	134.01	33	208000000	7	4	31	13235	PLA2	Basic phospholipase A2, Micrurus mipartitus	P.DYSDYGC(+57.02)YC(+57.02)GK.G	52.83	1386.49	11	1.8	694.251	2	CAM
													D.YSDYGC(+57.02)YC(+57.02)GK.G	46.92	1271.46	10	1.7	636.738	2	CAM
													NLIHFSSMIK.C	51.04	1188.63	10	0.5	595.324	2
													R.LAALC(+57.02)FAK.A	50.99	892.484	8	-0.3	447.249	2	CAM
		0.00781785	Q2XXP4	149.14	20	231000000	6	6	51	26648	CRISP	Cysteine-rich venom prot. TRI1 (Frag), Trimorphodon biscutatus	R.RSVRPTASNMLKMEWYSEAASNAER.W	49.71	2883.38	25	1.3	721.852	4
													R.SVRPTASNMLKMEWYSEAASNAER.W	56.93	2727.27	24	5	682.829	4
													T.ASNMLKMEWYSEAASNAER.W	61.68	2186.97	19	3.8	730.001	3
													K.MEWYSEAASNAERWAYR.C	48.63	2118.92	17	0.5	707.315	3
													R.ILDGIKC(+57.02)GENIYMSSNPR.A	58.31	2065.99	18	0.5	689.672	3	CAM
													K.MEWYSEAASNAER.W	61.22	1542.64	13	0.8	772.328	2
		0.00146204	A0A0F7YZ00	141.19	23	43200000	6	6	16	27492	NGF	Venom nerve growth factor 2, Micrurus fulvius	R.HWNSYC(+57.02)TTTHTFVK.A	67.61	1780.8	14	1.1	594.608	3	CAM
													K.C(+57.02)RNPNPVPSGC(+57.02)R.G	45.79	1412.64	12	2.1	471.888	3	CAM
													M.VDVNLNNHVYK.Q	52.12	1313.67	11	0	657.844	2
													R.IDTAC(+57.02)VC(+57.02)VISR.K	49.99	1292.62	11	2.1	647.319	2	CAM
													R.NPNPVPSGC(+57.02)R.G	53.13	1096.51	10	-0.4	549.261	2	CAM
													K.QYFFETK.C	47.51	961.455	7	-0.9	481.734	2
		0.00193246	A0A346CIA5	83.4	4	57100000	2	2	15	58594	LAO	Amine oxidase (Frag), Spilotes sulphureus	R.IYFAGEHTSKVHGWLDGTIK.S	63.14	2258.15	20	1.2	565.545	4
													K.VHGWLDGTIK.S	40.52	1124.6	10	0.8	563.307	2
26b	0.07	0.0363178	A0A0F7YZ00	178.66	26	288000000	9	6	112	27492	NGF	Venom nerve growth factor 2, Micrurus fulvius	K.C(+57.02)RNPNPVPSGC(+57.02)R.G	58.55	1412.64	12	1.5	471.888	3	CAM
													M.VDVNLNNHVYK.Q	65.77	1313.67	11	-0.8	657.843	2
													V.DVNLNNHVYK.Q	42.51	1214.6	10	1	608.31	2
													D.VNLNNHVYK.Q	38.98	1099.58	9	1.6	550.797	2
													R.NPNPVPSGC(+57.02)R.G	61.74	1096.51	10	0.9	549.262	2	CAM
													K.ALTMEGNR.A	48.64	890.428	8	-0.3	446.221	2
		0.0145019	A0A898IPP8	132.3	24	115000000	6	2	47	16852	PLA2	phospholipase A2, Calliophis bivirgatus	K.GGSGTPVDQLDR.C	58.53	1200.57	12	2	601.295	2
													G.SGTPVDQLDR.C	47.95	1086.53	10	1.4	544.273	2
		0.00921816	C0HKB9	119.9	23	73100000	6	3	25	13235	PLA2	Basic phospholipase A2, Micrurus mipartitus	P.DYSDYGC(+57.02)YC(+57.02)GK.G	41.78	1386.49	11	3.2	694.252	2	CAM
													D.YSDYGC(+57.02)YC(+57.02)GK.G	49.92	1271.46	10	2.1	636.738	2	CAM
													R.LAALC(+57.02)FAK.A	50.35	892.484	8	-0.4	447.249	2	CAM
		0.00335435	Q2XXP4	113.57	16	26600000	4	4	20	26648	CRISP	Cysteine-rich venom prot. TRI1 (Frag), Trimorphodon biscutatus	R.SVRPTASNMLKMEWYSEAASNAER.W	56.39	2727.27	24	0.1	682.826	4
													T.ASNMLKMEWYSEAASNAER.W	47.02	2186.97	19	4	730.001	3
													G.NVDFNSESPRRPEK.Q	36.02	1673.81	14	0.5	419.461	4
													K.MEWYSEAASNAER.W	59.62	1542.64	13	1.6	772.329	2
		0.00147541	P0CAR1	83.73	42	11700000	2	1	12	6533	3FTx	Short neurotoxin D1, Micrurus pyrrhocryptus	MIC(+57.02)YNQQSSQPPTTK.T	63.74	1781.81	15	0.9	891.912	2	CAM
		0.00513241	A0A8C7DUC6	83.13	11	40700000	2	2	9	12896	KAZ	Kazal-like domain-containing protein, Naja naja	K.NYPSKIC(+57.02)TLEYR.A	60.33	1542.75	12	-0.1	515.257	3	CAM
													K.IC(+57.02)TLEYR.A	45.6	953.464	7	-0.6	477.739	2	CAM
27	1.19	0.432632	C0HKB9	165.05	34	4150000000	9	6	85	13235	PLA2	Basic phospholipase A2, Micrurus mipartitus	K.AFVC(+57.02)NC(+57.02)DRLAALC(+57.02)FAK.A	52.95	1914.89	16	3.7	639.304	3	CAM
													R.GNGTKC(+57.02)KAFVC(+57.02)NC(+57.02)DR.L	46.95	1785.77	15	2.8	596.264	3	CAM
													C.NC(+57.02)DRLAALC(+57.02)FAK.A	49.72	1437.69	12	4	480.236	3	CAM
													P.DYSDYGC(+57.02)YC(+57.02)GK.G	46.77	1386.49	11	4	694.25	2	CAM
													D.YSDYGC(+57.02)YC(+57.02)GK.G	52.25	1271.46	10	5.2	636.738	2	CAM
													R.LAALC(+57.02)FAK.A	52.22	892.484	8	4.4	447.25	2	CAM
		0.740165	A0A898IPP8	138.63	23	7100000000	4	2	55	16852	PLA2	phospholipase A2, Calliophis bivirgatus	D.YGC(+57.02)YC(+57.02)GKGGSGTPVDQLDR.C	44.34	2088.9	19	3.3	697.307	3	CAM
													K.GGSGTPVDQLDR.C	56.53	1200.57	12	4.1	601.294	2
		0.0142821	U3FYP4	119.03	13	137000000	3	1	29	15975	PLA2	phospholipase A2, Micrurus fulvius	Y.GGSGTPVDELDRC(+57.02)C(+57.02)QVHDK.C	59.77	2128.93	19	4.6	533.24	4	CAM
		0.00232474	P0CAR1	80.99	25	22300000	1	1	7	6533	3FTx	Short neurotoxin D1, Micrurus pyrrhocryptus	MIC(+57.02)YNQQSSQPPTTK.T	62.14	1781.81	15	4.1	891.912	2	CAM
		0.000119886	U3F5A6	71.59	4	1150000	1	1	2	27188	NGF	Venom nerve growth factor 1a, Micrurus fulvius	R.NPNPVPSGC(+57.02)R.G	52.68	1096.51	10	5.3	549.263	2	CAM
		0.000476416	Q2XXP4	54.28	10	4570000	1	1	3	26648	CRISP	Cysteine-rich venom prot. TRI1 (Frag), Trimorphodon biscutatus	R.SVRPTASNMLKMEWYSEAASNAER.W	54.28	2727.27	24	4.9	682.827	4
28a	0.22	0.192868	C0HKB9	149.38	58	827000000	13	7	67	13235	PLA2	Basic phospholipase A2, Micrurus mipartitus	K.GGSGTPVDALDRC(+57.02)C(+57.02)QVHDK.C	40.24	2070.92	19	8.9	691.32	3	CAM
													K.PVPDYSDYGC(+57.02)YC(+57.02)GK.G	34.37	1679.66	14	0	840.837	2	CAM
													P.DYSDYGC(+57.02)YC(+57.02)GK.G	41.82	1386.49	11	1.2	694.251	2	CAM
													D.YSDYGC(+57.02)YC(+57.02)GK.G	51.86	1271.46	10	2	636.738	2	CAM
													NLIHFSSMIK.C	36.63	1188.63	10	0.6	595.324	2
													R.LAALC(+57.02)FAK.A	47.31	892.484	8	-0.2	447.249	2	CAM
													I.HFSSMIK.C	33.47	848.421	7	-3.3	425.217	2
		0.0266717	A0A2D4LJS7	68.18	8	102000000	3	3	7	14492	PLA2	phospholipase A2 (Frag), Micrurus spixii	F.KNMIQC(+57.02)TNTR.S	32.6	1264.6	10	1.1	633.309	2	CAM
													K.NMIQC(+57.02)TNTR.S	40.69	1136.51	9	-0.1	569.261	2	CAM
													N.MIQC(+57.02)TNTR.S	33.25	1022.46	8	0.7	512.24	2	CAM
		0.00282189	A0A2H6NAU5	120.63	31	12100000	9	3	57	13049	PLA2	phospholipase A2 (Frag), Micrurus lemniscatus carvalhoi	K.C(+57.02)C(+57.02)QVHDNC(+57.02)YDEAAK.V	44.84	1768.66	14	0.8	590.561	3	CAM
													C.GPGGSGTPVDELDK.C	32.18	1327.63	14	3.8	664.822	2
													H.DNC(+57.02)YDEAAK.V	33.1	1084.41	9	0.2	543.214	2	CAM
		0.000522399	A0A6J1UUU7	60.36	5	2240000	2	2	5	40778	PDGF	Platelet-derived growth factor D, Notechis scutatus	K.VDLDRLN(+.98)DEAKR.Y	33.51	1443.73	12	1.2	482.252	3	Deam(NQ)
													K.KYHEVLR.F	43.61	943.524	7	0.7	472.77	2
28b	0.16	0.155748	C0HKB9	159.75	48	3040000000	14	9	110	13235	PLA2	Basic phospholipase A2, Micrurus mipartitus	K.PVPDYSDYGC(+57.02)YC(+57.02)GK.G	41.17	1679.66	14	-1.5	840.836	2	CAM
													P.VPDYSDYGC(+57.02)YC(+57.02)GK.G	32.5	1582.61	13	1.8	792.312	2	CAM
													P.DYSDYGC(+57.02)YC(+57.02)GK.G	50.49	1386.49	11	0.4	694.25	2	CAM
													D.YSDYGC(+57.02)YC(+57.02)GK.G	52.55	1271.46	10	1.2	636.737	2	CAM
													K.AFVC(+57.02)NC(+57.02)DRLA.A	34.13	1224.54	10	1.3	613.277	2	CAM
													NLIHFSSM(+15.99)IK.C	32.44	1204.63	10	-0.6	402.55	3	Ox(M)
													Y.SDYGC(+57.02)YC(+57.02)GK.G	38.81	1108.4	9	1.3	555.206	2	CAM
													K.NYNIN(+.98)LNR.C	34.45	1020.5	8	-0.3	511.257	2	Deam(NQ)
													R.LAALC(+57.02)FAK.A	50.34	892.484	8	0.2	447.249	2	CAM
		0.00329939	A0A2H6NAU5	135.86	36	64400000	10	6	33	13049	PLA2	phospholipase A2 (Frag), Micrurus lemniscatus carvalhoi	P.GGSGTPVDELDKC(+57.02)C(+57.02)QVHDNC(+57.02)YDEAAK.V	35.89	2924.2	26	1.2	732.058	4	CAM
													D.KC(+57.02)C(+57.02)QVHDNC(+57.02)YDEAAK.V	47.1	1896.76	15	0.4	475.196	4	CAM
													K.C(+57.02)C(+57.02)QVHDNC(+57.02)YDEAAK.V	50.8	1768.66	14	2.9	590.562	3	CAM
													C.C(+57.02)QVHDNC(+57.02)YDEAAK.V	42.64	1608.63	13	2.7	537.219	3	CAM
													H.DNC(+57.02)YDEAAK.V	33.62	1084.41	9	1.3	543.215	2	CAM
													D.NC(+57.02)YDEAAK.V	33.15	969.386	8	-1.1	485.7	2	CAM
		0.000696766	P0CAR1	78.05	42	13600000	2	2	8	6533	3FTx	Short neurotoxin D1, Micrurus pyrrhocryptus	MIC(+57.02)YNQQSSQPPTTK.T	54.72	1781.81	15	1.4	891.912	2	CAM
													K.TC(+57.02)SEGQC(+57.02)YKK.T	35.83	1259.53	10	0.4	630.771	2	CAM
		0.000256164	A0A0F7YZ00	109.76	18	5000000	5	2	13	27492	NGF	Venom nerve growth factor 2, Micrurus fulvius	K.C(+57.02)RNPNPVPSGC(+57.02)R.G	35.89	1412.64	12	2.3	471.888	3	CAM
													R.NPNPVPSGC(+57.02)R.G	53.22	1096.51	10	2	549.263	2	CAM
29	17.06	7.34491	A0A289ZBS3	179.81	17	34700000000	13	12	219	13449	PLA2	phospholipase A2 (Frag), Micrurus laticollaris	N.TKC(+57.02)KDFVC(+57.02)NC(+57.02)DLVAANC(+57.02)FAK.A	55.56	2420.07	20	2.6	606.028	4	CAM
													K.C(+57.02)KDFVC(+57.02)NC(+57.02)DLVAANC(+57.02)FAK.A	66.06	2190.93	18	-1.6	548.739	4	CAM
													C.KDFVC(+57.02)NC(+57.02)DLVAANC(+57.02)FAK.A	58.62	2030.9	17	-0.2	677.974	3	CAM
													K.DFVC(+57.02)NC(+57.02)DLVAANC(+57.02)FAK.A	57.14	1902.81	16	-0.8	952.41	2	CAM
													D.FVC(+57.02)NC(+57.02)DLVAANC(+57.02)FAK.A	40.13	1787.78	15	0.9	894.898	2	CAM
													K.C(+57.02)KDFVC(+57.02)NC(+57.02)DLVAAN.C	40.09	1684.7	14	3.9	843.361	2	CAM
													F.VC(+57.02)NC(+57.02)DLVAANC(+57.02)FAK.A	41.11	1640.71	14	2	821.364	2	CAM
													V.C(+57.02)NC(+57.02)DLVAANC(+57.02)FAK.A	37.82	1541.64	13	1.6	771.83	2	CAM
													C.NC(+57.02)DLVAANC(+57.02)FAK.A	50	1381.61	12	2	691.815	2	CAM
													N.C(+57.02)DLVAANC(+57.02)FAK.A	43.2	1267.57	11	1.6	634.793	2	CAM
													C.DLVAANC(+57.02)FAK.A	50.31	1107.54	10	0.9	554.777	2	CAM
													D.LVAANC(+57.02)FAK.A	46.55	992.511	9	0.3	497.263	2	CAM
		2.58236	A0A2H6NAU5	188.73	34	12200000000	16	10	109	13049	PLA2	phospholipase A2 (Frag), Micrurus lemniscatus carvalhoi	P.GGSGTPVDELDKC(+57.02)C(+57.02)QVHDNC(+57.02)YDEAAK.V	55.72	2924.2	26	1.7	732.059	4	CAM
													G.GSGTPVDELDKC(+57.02)C(+57.02)QVHDNC(+57.02)YDEAAK.V	42.45	2867.18	25	0.7	717.803	4	CAM
													G.SGTPVDELDKC(+57.02)C(+57.02)QVHDNC(+57.02)YDEAAK.V	62.9	2810.16	24	0.1	703.547	4	CAM
													D.ELDKC(+57.02)C(+57.02)QVHDNC(+57.02)YDEAAK.V	45.57	2253.91	18	0.9	752.311	3	CAM
													L.DKC(+57.02)C(+57.02)QVHDNC(+57.02)YDEAAK.V	46.38	2011.78	16	-0.1	503.953	4	CAM
													D.KC(+57.02)C(+57.02)QVHDNC(+57.02)YDEAAK.V	45.23	1896.76	15	0.4	475.196	4	CAM
													K.C(+57.02)C(+57.02)QVHDNC(+57.02)YDEAAK.V	53.39	1768.66	14	0.8	590.561	3	CAM
													Q.VHDNC(+57.02)YDEAAK.V	38.5	1320.54	11	0.5	661.278	2	CAM
													H.DNC(+57.02)YDEAAK.V	38.58	1084.41	9	0	543.214	2	CAM
													D.NC(+57.02)YDEAAK.V	38.21	969.386	8	1.5	485.701	2	CAM
		7.06974	A0A2D4LJR5	109.25	11	33400000000	3	3	84	14576	PLA2	phospholipase A2 (Frag), Micrurus spixii	L.NLYQFKNMIQC(+57.02)TNTR.S	58.1	1929.92	15	-0.8	965.966	2	CAM
													Y.QFKNMIQC(+57.02)TNTR.S	37.91	1539.73	12	2.3	514.251	3	CAM
													K.NMIQC(+57.02)TNTR.S	43.32	1136.51	9	0.6	569.261	2	CAM
		0.0611723	C0HKB9	134.79	33	289000000	9	5	34	13235	PLA2	Basic phospholipase A2, Micrurus mipartitus	K.AFVC(+57.02)NC(+57.02)DRLAALC(+57.02)FAK.A	44.31	1914.89	16	2.9	639.306	3	CAM
													P.DYSDYGC(+57.02)YC(+57.02)GK.G	44.81	1386.49	11	0.2	694.25	2	CAM
													NLIHFSSMIK.C	48.66	1188.63	10	0.6	595.324	2
													L.IHFSSMIK.C	47.09	961.505	8	0.6	481.76	2
													R.LAALC(+57.02)FAK.A	45.56	892.484	8	1.3	447.25	2	CAM
		0.00182035	A0A6J1UUU7	66.77	3	8600000	1	1	3	40778	PDGF	Platelet-derived growth factor D, Notechis scutatus	K.VDLDRLN(+.98)DEAKR.Y	49.65	1443.73	12	1.4	482.252	3	Deam(NQ)
30	22.92	10.349	A0A289ZBS3	193.33	23	32800000000	15	13	239	13449	PLA2	phospholipase A2 (Frag), Micrurus laticollaris	N.TKC(+57.02)KDFVC(+57.02)NC(+57.02)DLVAANC(+57.02)FAK.A	56.63	2420.07	20	2.8	606.028	4	CAM
													K.C(+57.02)KDFVC(+57.02)NC(+57.02)DLVAANC(+57.02)FAK.A	65.85	2190.93	18	0.5	731.318	3	CAM
													C.KDFVC(+57.02)NC(+57.02)DLVAANC(+57.02)FAK.A	57.29	2030.9	17	1.1	677.975	3	CAM
													K.DFVC(+57.02)NC(+57.02)DLVAANC(+57.02)FAK.A	61.57	1902.81	16	-0.1	952.41	2	CAM
													K.C(+57.02)KDFVC(+57.02)NC(+57.02)DLVAANC(+57.02).F	33.7	1844.73	15	2.8	923.376	2	CAM
													D.FVC(+57.02)NC(+57.02)DLVAANC(+57.02)FAK.A	36.62	1787.78	15	-0.2	894.897	2	CAM
													K.C(+57.02)KDFVC(+57.02)NC(+57.02)DLVAAN.C	38.64	1684.7	14	3	843.36	2	CAM
													F.VC(+57.02)NC(+57.02)DLVAANC(+57.02)FAK.A	35.65	1640.71	14	-0.2	821.363	2	CAM
													V.C(+57.02)NC(+57.02)DLVAANC(+57.02)FAK.A	37.31	1541.64	13	3.5	771.831	2	CAM
													C.NC(+57.02)DLVAANC(+57.02)FAK.A	48.19	1381.61	12	3.3	691.815	2	CAM
													N.C(+57.02)DLVAANC(+57.02)FAK.A	45.49	1267.57	11	2.3	634.793	2	CAM
													C.DLVAANC(+57.02)FAK.A	43.83	1107.54	10	1.3	554.777	2	CAM
													D.LVAANC(+57.02)FAK.A	45.43	992.511	9	0.2	497.263	2	CAM
		8.89758	A0A2D4LJR5	119.44	11	28200000000	5	5	125	14576	PLA2	phospholipase A2 (Frag), Micrurus spixii	L.NLYQFKNMIQC(+57.02)TNTR.S	59.49	1929.92	15	-0.7	965.966	2	CAM
													Y.QFKNMIQC(+57.02)TNTR.S	36.39	1539.73	12	3.5	514.252	3	CAM
													F.KNMIQ(+.98)C(+57.02)TNTR.S	33.1	1265.59	10	1.4	633.801	2	Deam(NQ); CAM
													K.NMIQC(+57.02)TNTR.S	39.81	1136.51	9	0.7	569.261	2	CAM
													N.MIQC(+57.02)TNTR.S	35.4	1022.46	8	-2.7	512.238	2	CAM
		0.624723	C0HKB8	68.47	21	1980000000	2	1	4	13188	PLA2	Acidic phospholipase A2, Micrurus dumerilii	K.APYDDNNFM(+15.99)INNPR.C	35.63	1695.73	14	11.1	848.882	2	Ox(M)
		3.04474	C0HKB9	227.96	66	9650000000	23	16	246	13235	PLA2	Basic phospholipase A2, Micrurus mipartitus	K.C(+57.02)KAFVC(+57.02)NC(+57.02)DRLAALC(+57.02)FAK.A	71.24	2203.02	18	1.1	551.762	4	CAM
													K.GGSGTPVDALDRC(+57.02)C(+57.02)QVHDK.C	36.92	2070.92	19	3.4	518.739	4	CAM
													K.AFVC(+57.02)NC(+57.02)DRLAALC(+57.02)FAK.A	68.96	1914.89	16	0.9	958.453	2	CAM
													R.GNGTKC(+57.02)KAFVC(+57.02)NC(+57.02)DR.L	58.74	1785.77	15	0.1	596.264	3	CAM
													K.PVPDYSDYGC(+57.02)YC(+57.02)GK.G	43.68	1679.66	14	1.2	840.838	2	CAM
													R.C(+57.02)C(+57.02)QVHDKC(+57.02)YGD.A	32.34	1440.52	11	1.7	721.269	2	CAM
													C.NC(+57.02)DRLAALC(+57.02)FAK.A	55.03	1437.69	12	1.8	480.237	3	CAM
													P.DYSDYGC(+57.02)YC(+57.02)GK.G	49.94	1386.49	11	-0.3	694.25	2	CAM
													N.C(+57.02)DRLAALC(+57.02)FAK.A	53.15	1323.64	11	2.9	442.223	3	CAM
													D.YSDYGC(+57.02)YC(+57.02)GK.G	53.48	1271.46	10	2.2	636.738	2	CAM
													K.AFVC(+57.02)NC(+57.02)DRLA.A	34.49	1224.54	10	0.1	613.276	2	CAM
													NLIHFSSMIK.C	50.39	1188.63	10	1.2	595.324	2
													N.LIHFSSMIK.C	52.53	1074.59	9	-0.7	538.302	2
													L.IHFSSMIK.C	47.84	961.505	8	0.1	481.76	2
													NLIHFSSM.I	33.75	947.453	8	1.5	474.735	2
													R.LAALC(+57.02)FAK.A	46.99	892.484	8	0	447.249	2	CAM
		0.00400706	A0A6I9YMI3	231.74	16	12700000	21	1	217	42819	PDGF	Platelet-derived growth factor D, Thamnophis sirtalis	R.C(+57.02)GGNC(+57.02)GC(+57.02)GTTNGKC(+57.02)AC(+57.02)TAGK.L	32.72	2089.79	20	-12	697.594	3	CAM
31	0.17	0.0985371	A0A2D4KPE0	184.9	35	14700000000	18	18	325	19726	PDGF	Platelet-derived growth factor (Frag), Micrurus paraensis	K.VDLDRLN(+.98)DEAKRYSC(+57.02)TPR.N	52.27	2208.06	18	-0.5	553.022	4	Deam(NQ); CAM
													R.C(+57.02)GGNC(+57.02)GC(+57.02)GTRNGN(+.98)C(+57.02)AC(+57.02)TAGK.L	35.74	2131.77	20	12.2	1066.91	2	CAM; Deam(NQ)
													K.KYHEVLRFIPEAGH.L	39.5	1694.89	14	0.5	424.73	4
													K.SKVDLDRLN(+.98)DEAKR.Y	62.27	1658.86	14	1.4	415.723	4	Deam(NQ)
													K.YHEVLRFIPEAGH.L	52.42	1566.79	13	-0.6	523.272	3
													K.SKVDLDRLN(+.98)DEAK.R	47.54	1502.76	13	1	501.927	3	Deam(NQ)
													K.VDLDRLN(+.98)DEAKR.Y	60.68	1443.73	12	0	722.873	2	Deam(NQ)
													V.DLDRLN(+.98)DEAKR.Y	42.01	1344.66	11	-2.1	673.337	2	Deam(NQ)
													K.VDLDRLN(+.98)DEAK.R	46.87	1287.63	11	1.1	644.823	2	Deam(NQ)
													K.LVKKYHEVLR.F	46.45	1283.77	10	-1.6	642.892	2
													D.LDRLN(+.98)DEAKR.Y	34.68	1229.64	10	-1.5	410.885	3	Deam(NQ)
													V.DLDRLN(+.98)DEAK.R	30.9	1188.56	10	0.3	595.289	2	Deam(NQ)
													L.DRLN(+.98)DEAKR.Y	33.64	1116.55	9	-1.1	559.283	2	Deam(NQ)
													R.FIPEAGHLR.R	41.24	1038.56	9	2.1	520.289	2
													K.KYHEVLR.F	43.19	943.524	7	-0.4	472.769	2
													K.RYSC(+57.02)TPR.N	43.5	938.439	7	-0.9	470.226	2	CAM
													N.GNC(+57.02)AC(+57.02)TAGK.L	36	937.375	9	-1.3	469.694	2	CAM
													I.PEAGHLRR.R	32.78	934.51	8	3.6	468.264	2
		0.104592	A0A2D4LJR5	99.51	11	9660000000	4	4	63	14576	PLA2	phospholipase A2 (Frag), Micrurus spixii	L.NLYQFKNMIQC(+57.02)TNTR.S	53.96	1929.92	15	3.3	965.97	2	CAM
													F.KNMIQC(+57.02)TNTR.S	33.44	1264.6	10	0.3	422.541	3	CAM
													K.NMIQC(+57.02)TNTR.S	38.03	1136.51	9	1.2	569.261	2	CAM
													N.MIQC(+57.02)TNTR.S	32.21	1022.46	8	1.4	512.24	2	CAM
		0.00443752	C0HKB9	142.37	45	662000000	11	7	48	13235	PLA2	Basic phospholipase A2, Micrurus mipartitus	K.AFVC(+57.02)NC(+57.02)DRLAALC(+57.02)FAK.A	38.6	1914.89	16	1.6	639.305	3	CAM
													P.DYSDYGC(+57.02)YC(+57.02)GK.G	48.79	1386.49	11	1	694.251	2	CAM
													D.YSDYGC(+57.02)YC(+57.02)GK.G	39.77	1271.46	10	2.2	636.738	2	CAM
													NLIHFSSMIK.C	44.52	1188.63	10	2.9	595.325	2
													N.LIHFSSMIK.C	43.84	1074.59	9	1.9	538.303	2
													K.NYNIN(+.98)LNR.C	36.84	1020.5	8	1.1	511.257	2	Deam(NQ)
													R.LAALC(+57.02)FAK.A	48.64	892.484	8	-0.3	447.249	2	CAM
		0.00117306	Q8UUI0	66.68	12	175000000	3	2	5	17165	PLA2	Basic phospholipase A2 PC1, Laticauda colubrina	K.SPYNN(+.98)NNYNID.T	32.96	1327.53	11	2.8	664.775	2	Deam(NQ)
													K.SPYNN(+.98)NNYNI.D	31.52	1212.5	10	3.1	607.261	2	Deam(NQ)
		0.00109933	A0A0F7YZ00	111.01	14	164000000	5	5	19	27492	NGF	Venom nerve growth factor 2, Micrurus fulvius	R.HWNSYC(+57.02)TTTHTFVK.A	41.8	1780.8	14	-0.9	594.606	3	CAM
													K.C(+57.02)RN(+.98)PNPVPSGC(+57.02)R.G	53.29	1413.62	12	0.7	707.82	2	CAM; Deam(NQ)
													R.NPNPVPSGC(+57.02)R.G	39.13	1096.51	10	0.5	549.262	2	CAM
													N.PNPVPSGC(+57.02)R.G	38.4	982.466	9	0.4	492.24	2	CAM
													K.QYFFETK.C	43.63	961.455	7	-0.3	481.734	2
32	14.57	9.47734	A0A2D4LJR5	119.52	11	11700000000	6	6	93	14576	PLA2	phospholipase A2 (Frag), Micrurus spixii	L.NLYQFKNMIQC(+57.02)TNTR.S	57.64	1929.92	15	0.7	965.967	2	CAM
													N.LYQFKNMIQC(+57.02)TNTR.S	40.35	1815.88	14	-0.2	606.299	3	CAM
													L.YQFKNMIQC(+57.02)TNTR.S	37.34	1702.79	13	-0.8	852.403	2	CAM
													Y.QFKNMIQC(+57.02)TNTR.S	35.88	1539.73	12	2	770.873	2	CAM
													K.NMIQC(+57.02)TNTR.S	36.81	1136.51	9	1.9	569.262	2	CAM
													N.MIQC(+57.02)TNTR.S	35.26	1022.46	8	-0.9	512.239	2	CAM
		3.12671	A0A2H6NAU5	159.77	40	3860000000	13	4	103	13049	PLA2	phospholipase A2 (Frag), Micrurus lemniscatus carvalhoi	P.GGSGTPVDELDKC(+57.02)C(+57.02)QVHDNC(+57.02)YDEAAK.V	38.24	2924.2	26	5	732.061	4	CAM
													G.SGTPVDELDKC(+57.02)C(+57.02)QVHDNC(+57.02)YDEAAK.V	58.03	2810.16	24	1.5	703.548	4	CAM
													D.ELDKC(+57.02)C(+57.02)QVHDNC(+57.02)YDEAAK.V	39.36	2253.91	18	-0.1	752.31	3	CAM
													K.C(+57.02)C(+57.02)QVHDNC(+57.02)YDEAAK.V	40.58	1768.66	14	1	590.561	3	CAM
		0.332228	A0A0F7Z3K6	133.87	36	401000000	9	3	45	16300	PLA2	phospholipase A2, Micrurus fulvius	Y.GGSGTPVDELDRC(+57.02)C(+57.02)QVHDK.C	49.85	2128.93	19	0	533.239	4	CAM
													G.GSGTPVDELDRC(+57.02)C(+57.02)QVHDK.C	40.15	2071.91	18	12.8	691.651	3	CAM
													G.SGTPVDELDRC(+57.02)C(+57.02)QVHDK.C	35.01	2014.88	17	13.2	504.735	4	CAM
		0.671093	A0A289ZBS3	160.4	23	792000000	11	9	74	13449	PLA2	phospholipase A2 (Frag), Micrurus laticollaris	N.TKC(+57.02)KDFVC(+57.02)NC(+57.02)DLVAANC(+57.02)FAK.A	50.12	2420.07	20	2.2	606.027	4	CAM
													K.C(+57.02)KDFVC(+57.02)NC(+57.02)DLVAANC(+57.02)FAK.A	65.64	2190.93	18	3.9	731.321	3	CAM
													K.DFVC(+57.02)NC(+57.02)DLVAANC(+57.02)FAK.A	50.72	1902.81	16	0.8	952.411	2	CAM
													D.FVC(+57.02)NC(+57.02)DLVAANC(+57.02)FAK.A	46.12	1787.78	15	0.7	894.898	2	CAM
													F.VC(+57.02)NC(+57.02)DLVAANC(+57.02)FAK.A	38.37	1640.71	14	-1.5	547.91	3	CAM
													C.NC(+57.02)DLVAANC(+57.02)FAK.A	51.23	1381.61	12	2.2	691.815	2	CAM
													N.C(+57.02)DLVAANC(+57.02)FAK.A	41.73	1267.57	11	1.7	634.793	2	CAM
													C.DLVAANC(+57.02)FAK.A	45.32	1107.54	10	0.9	554.777	2	CAM
													D.LVAANC(+57.02)FAK.A	38.97	992.511	9	0.2	497.263	2	CAM
		0.219537	C0HKB9	134.62	45	267000000	9	4	39	13235	PLA2	Basic phospholipase A2, Micrurus mipartitus	D.YSDYGC(+57.02)YC(+57.02)GK.G	37.88	1271.46	10	-0.9	636.736	2	CAM
													NLIHFSSMIK.C	41.61	1188.63	10	0.4	595.324	2
													K.NYNIN(+.98)LNR.C	40.71	1020.5	8	1	511.257	2	Deam(NQ)
													R.LAALC(+57.02)FAK.A	51.57	892.484	8	1.2	447.25	2	CAM
		0.119884	A0A0F7YZ00	109.43	8	148000000	5	5	19	27492	NGF	Venom nerve growth factor 2, Micrurus fulvius	K.C(+57.02)RN(+.98)PNPVPSGC(+57.02)R.G	51.46	1413.62	12	0.5	707.82	2	CAM; Deam(NQ)
													R.N(+.98)PNPVPSGC(+57.02)R.G	51.95	1097.49	10	-3.7	549.751	2	Deam(NQ); CAM
													Y.KQYFFETK.C	37.84	1089.55	8	-0.2	545.782	2
													N.PNPVPSGC(+57.02)R.G	39.79	982.466	9	-1.1	492.239	2	CAM
													K.QYFFETK.C	42.69	961.455	7	-0.2	481.734	2
		0.663414	A0A6I9YMI3	165.44	10	819000000	11	11	69	42819	PDGF	Platelet-derived growth factor D, Thamnophis sirtalis	K.VDLDRLN(+.98)DEAKRYSC(+57.02)TPR.N	61.69	2208.06	18	1.2	553.023	4	Deam(NQ); CAM
													K.KYHEVLRFIPEAGH.L	40.4	1694.89	14	-0.5	424.729	4
													K.SKVDLDRLN(+.98)DEAKR.Y	62.53	1658.86	14	1.4	415.723	4	Deam(NQ)
													K.SKVDLDRLN(+.98)DEAK.R	42.53	1502.76	13	0.9	501.927	3	Deam(NQ)
													K.VDLDRLN(+.98)DEAKR.Y	55.04	1443.73	12	1.9	482.252	3	Deam(NQ)
													V.DLDRLN(+.98)DEAKR.Y	39.89	1344.66	11	0.3	449.228	3	Deam(NQ)
													K.VDLDRLN(+.98)DEAK.R	45.68	1287.63	11	0.8	644.823	2	Deam(NQ)
													D.LDRLN(+.98)DEAKR.Y	35.03	1229.64	10	1.5	410.887	3	Deam(NQ)
													R.FIPEAGHLR.R	39.55	1038.56	9	1.3	520.288	2
													K.KYHEVLR.F	35.61	943.524	7	-0.4	472.769	2
													K.RYSC(+57.02)TPR.N	44.51	938.439	7	-1.1	470.226	2	CAM
33	0.94	0.169391	A0A0F7YZ00	115.06	17	21100000	6	4	23	27492	NGF	Venom nerve growth factor 2, Micrurus fulvius	K.C(+57.02)RN(+.98)PNPVPSGC(+57.02)R.G	49.74	1413.62	12	1.3	472.216	3	CAM; Deam(NQ)
													R.N(+.98)PNPVPSGC(+57.02)R.G	49.86	1097.49	10	2.1	549.755	2	Deam(NQ); CAM
													N.PNPVPSGC(+57.02)R.G	47.6	982.466	9	0.3	492.24	2	CAM
													K.ALTM(+15.99)EGNR.A	33.5	906.423	8	1.2	454.219	2	Ox(M)
		0.122829	A0A2U8QPE6	108.53	6	15300000	4	3	22	57115	LAO	L-amino acid oxidase, Micrurus mipartitus	K.KVIVTYQTPAK.T	55	1246.73	11	0	416.583	3
													R.IHFAGEYTAK.H	38.28	1135.57	10	0.7	568.791	2
													K.VIVTYQTPAK.T	54.89	1118.63	10	0.5	560.324	2
		0.211137	A0A2D4LJR5	63.47	11	26300000	2	2	12	14576	PLA2	phospholipase A2 (Frag), Micrurus spixii	L.NLYQFKNMIQC(+57.02)TNTR.S	44.88	1929.92	15	1	644.314	3	CAM
													K.NMIQC(+57.02)TNTR.S	37.16	1136.51	9	2.8	569.262	2	CAM
		0.104364	A0A2P1BSS9	93.64	32	13000000	3	3	7	9177	3FTx	Mipartoxin-2, Micrurus mipartitus	K.YAVSYFHDGR.Y	56.71	1213.55	10	-2.9	607.781	2
													V.C(+57.02)C(+57.02)STDLC(+57.02)NK	45.13	1156.43	9	0.7	579.223	2	CAM
													S.LIC(+57.02)YVSR.E	43.06	909.474	7	-0.4	455.744	2	CAM
		0.26653	C6JUN9	68.66	8	33200000	2	2	3	18521	CTL	C-type lectin, Micrurus corallinus	A.EC(+57.02)YTC(+57.02)PIDWLSR.N	40.46	1598.69	12	0.2	800.35	2	CAM
													C.YTC(+57.02)PIDWLSR.N	48.43	1309.61	10	0.7	655.814	2	CAM
		0.0657494	A0A194AS47	108.03	8	8190000	5	4	11	69138	MP	Metalloproteinase type III 2, Micrurus tener	R.IDFNGNTLGLAHIGSLC(+57.02)SPK.T	55.05	2113.06	20	0.4	705.362	3	CAM
													R.KRNDNAQLLTR.I	31.81	1327.73	11	-0.3	443.584	3
													R.NDNAQLLTR.I	39.77	1043.54	9	1.1	522.776	2
													K.RDEINVR.S	35.27	900.478	7	0.4	451.246	2
34	0.11										ND
35a	0.29	0.251002	U3EPK2	144.39	13	18800000000	8	6	155	18627	CTL	C-type lectin 1a, Micrurus fulvius	E.AEC(+57.02)YTC(+57.02)PIDWLSR.N	55.67	1669.72	13	-0.7	835.868	2	CAM
													A.EC(+57.02)YTC(+57.02)PIDWLSR.N	53.35	1598.69	12	1.3	800.351	2	CAM
													E.C(+57.02)YTC(+57.02)PIDWLSR.N	47.72	1469.64	11	0.6	735.829	2	CAM
													C.YTC(+57.02)PIDWLSR.N	60.09	1309.61	10	0.2	655.814	2	CAM
													E.RIWEWTDR.S	39.69	1160.57	8	0.8	581.294	2
													Y.TC(+57.02)PIDWLSR.N	33.88	1146.55	9	0.6	574.282	2	CAM
		0.0212046	A0A2D4LJR5	93.89	11	1480000000	4	4	49	14576	PLA2	phospholipase A2 (Frag), Micrurus spixii	L.NLYQFKNMIQC(+57.02)TNTR.S	50.28	1929.92	15	1.7	644.315	3	CAM
													F.KNMIQC(+57.02)TNTR.S	33.41	1264.6	10	0.7	422.541	3	CAM
													K.NMIQC(+57.02)TNTR.S	45.02	1136.51	9	1.2	569.261	2	CAM
													N.MIQC(+57.02)TNTR.S	38.24	1022.46	8	1.2	512.24	2	CAM
		0.0199794	V8P6V3	168.04	8	1400000000	9	7	145	27426	PDGF	PDGF domain-containing prot. (Frag), Ophiophagus hannah	K.LKHFQSQHIHPMSFQQHSK.C	67.29	2344.16	19	1	587.049	4
													K.LKHFQSQHIHPMSFQQH.S	37.22	2129.04	17	1.8	710.688	3
													K.HFQSQHIHPMSFQQHSK.C	73.66	2102.99	17	1.1	526.754	4
													K.HFQSQHIHPMSFQQH.S	51.43	1887.86	15	-0.1	944.937	2
													K.HFQSQHIHPMSF.Q	39.06	1494.68	12	1.3	499.236	3
													K.HFQSQHIHPM(+15.99)S.F	41.82	1363.61	11	1.5	455.544	3	Ox(M)
													K.HFQSQHIHPM.S	47.14	1260.58	10	1.5	631.299	2
		0.000546064	A0A0F7YZ00	90.21	8	40900000	3	3	9	27492	NGF	Venom nerve growth factor 2, Micrurus fulvius	K.C(+57.02)RN(+.98)PNPVPSGC(+57.02)R.G	35.68	1413.62	12	-1.1	472.215	3	CAM; Deam(NQ)
													R.N(+.98)PNPVPSGC(+57.02)R.G	48.86	1097.49	10	0.9	549.754	2	Deam(NQ); CAM
													K.QYFFETK.C	44.87	961.455	7	-0.9	481.734	2
35b	0.24	0.154528	U3F558	170.03	18	1670000000	10	8	196	17258	VEGF	Vascular endothelial growth factor 1, Micrurus fulvius	K.LKHFQSQHIHPMSFQQHSK.C	40.9	2344.16	19	0.2	587.049	4
													K.LKHFQSQHIHPMSFQQH.S	37.14	2129.04	17	1.6	533.268	4
													K.HFQSQHIHPMSFQQHSK.C	71.74	2102.99	17	1.1	526.754	4
													K.HFQSQHIHPMSFQQH.S	58.18	1887.86	15	0.2	944.937	2
													K.HFQSQHIHPMSF.Q	45.14	1494.68	12	2.8	499.236	3
													K.HFQSQHIHPMS.F	39.5	1347.61	11	-0.8	450.212	3
													K.HFQSQHIHPM.S	41.39	1260.58	10	0.7	421.202	3
													Y.NVSMEIMK.L	36.92	950.457	8	-1.4	476.235	2
		0.0742106	C6JUN9	111.09	13	802000000	4	4	24	18521	CTL	C-type lectin, Micrurus corallinus	A.EC(+57.02)YTC(+57.02)PIDWLSR.N	41.42	1598.69	12	-1.3	800.349	2	CAM
													C.YTC(+57.02)PIDWLSR.N	53.27	1309.61	10	-0.1	655.813	2	CAM
													E.RIWEWTDR.S	36.53	1160.57	8	-0.1	581.293	2
													Y.TC(+57.02)PIDWLSR.N	37.26	1146.55	9	0	574.282	2	CAM
		0.00131395	A0A194AS47	147.93	14	14200000	11	4	22	69138	MP	Metalloproteinase type III 2, Micrurus tener	K.RNDNAQLLTR.I	36.51	1199.64	10	-0.5	600.826	2
													A.LTGLEIWTK.R	36.95	1059.6	9	0.1	530.806	2
													R.NDNAQLLTR.I	42.79	1043.54	9	-0.3	522.775	2
													K.RDEINVR.S	39.84	900.478	7	0.7	451.247	2
		0.0055149	C0HKB9	107.01	31	59600000	5	3	15	13235	PLA2	Basic phospholipase A2, Micrurus mipartitus	P.DYSDYGC(+57.02)YC(+57.02)GK.G	39.07	1386.49	11	-0.1	694.25	2	CAM
													NLIHFSSM(+15.99)IK.C	40.65	1204.63	10	0.3	402.55	3	Ox(M)
													R.LAALC(+57.02)FAK.A	44.83	892.484	8	-0.3	447.249	2	CAM
		0.00209122	A0A6J1UUU7	100.06	6	22600000	3	3	10	40778	PDGF	Platelet-derived growth factor D, Notechis scutatus	K.SKVDLDRLN(+.98)DEAKR.Y	60.35	1658.86	14	-0.8	415.722	4	Deam(NQ)
													K.VDLDRLN(+.98)DEAKR.Y	53.14	1443.73	12	-0.1	482.251	3	Deam(NQ)
													K.KYHEVLR.F	39.41	943.524	7	-1.2	472.769	2
		0.00234106	A0A0F7YZ00	85.43	7	25300000	2	2	7	27492	NGF	Venom nerve growth factor 2, Micrurus fulvius	R.N(+.98)PNPVPSGC(+57.02)R.G	45.53	1097.49	10	0.4	549.754	2	Deam(NQ); CAM
													K.QYFFETK.C	51.49	961.455	7	-0.5	481.734	2
35c	0.12	0.116959	U3EPK2	84.32	13	3600000000	4	4	17	18627	CTL	C-type lectin 1a, Micrurus fulvius	A.EC(+57.02)YTC(+57.02)PIDWLSR.N	38.57	1598.69	12	0.8	800.349	2	CAM
													C.YTC(+57.02)PIDWLSR.N	45.95	1309.61	10	2.2	655.814	2	CAM
													E.RIWEWTDR.S	32.77	1160.57	8	4.2	581.295	2
													R.IWEWTDR.S	32.63	1004.47	7	3.5	503.244	2
		0.000834219	A0A194AS47	126.06	8	25500000	9	5	39	69138	MP	Metalloproteinase type III 2, Micrurus tener	R.RVYEM(+15.99)VNLLN.K	37.85	1265.64	10	2.3	633.829	2	Ox(M)
													R.VYEM(+15.99)VNLLN.K	30.85	1109.54	9	1.8	555.778	2	Ox(M)
													A.LTGLEIWTK.R	36.78	1059.6	9	2.1	530.806	2
													R.NDNAQLLTR.I	47.85	1043.54	9	5.1	522.777	2
													K.RDEINVR.S	33.92	900.478	7	1.2	451.246	2
		0.000948668	A0A8C6XVZ9	72.66	8	29200000	2	2	13	16823	GPOX	Glutathione peroxidase 3, Naja naja	K.FLVNPQGKPVMR.W	41.35	1384.76	12	4.2	462.597	3
													K.FLVNPQGK.P	38.29	901.502	8	0.6	451.758	2
		0.00126381	F5CPD4	70.95	14	38900000	2	2	6	9641	3FTx	Putative three finger toxin, Micrurus altirostris	K.ITC(+57.02)SEDEKFC(+57.02)YK.R	55.53	1578.67	12	3.4	527.231	3	CAM
													K.ITC(+57.02)SEDEK.F	30.84	980.412	8	1.7	491.213	2	CAM
36	0.38	0.176775	A0A2H6MYF9	164.39	37	1350000000	9	3	79	18588	MP	Disintegrin domain-containing prot. (Frag), Micrurus l. carvalhoi	K.C(+57.02)PTLTNQC(+57.02)IALR.G	50.21	1445.71	12	0.3	723.864	2	CAM
													K.VSPDVC(+57.02)FTLNQR.G	63.04	1434.69	12	1	718.354	2	CAM
													P.TLTNQC(+57.02)IALR.G	37.27	1188.63	10	1.8	595.323	2	CAM
		0.115624	A0A2U8QNR6	271.59	38	883000000	63	16	439	57134	LAO	L-amino-acid oxidase (Frag), Micrurus mipartitus	R.KFHLPLSEFVQENENTWYYIK.N	60.12	2684.33	21	2.2	672.091	4
													K.KTSN(+.98)PKHVVVVGAGMSGLSAAYVLAK.A	40.07	2584.4	26	-9.7	647.102	4	Deam(NQ)
													K.FHLPLSEFVQENENTWYYIK.N	47.86	2556.23	20	2.5	853.087	3
													K.HVVVVGAGMSGLSAAYVLAK.A	40.66	1928.06	20	0	643.692	3
													S.EFVQENENTWYYIK.N	29.21	1861.85	14	2	931.935	2
													M.VHLNAQVIKIQHNAK.K	40.63	1711.98	15	1.4	429.004	4
													V.VVGAGM(+15.99)SGLSAAYVLAK.A	45.31	1608.85	17	1	805.435	2	Ox(M)
													F.VQENENTWYYIK.N	30.3	1585.74	12	3.1	793.88	2
													V.QENENTWYYIK.N	35.46	1486.67	11	0.8	744.344	2
													Q.ENENTWYYIK.N	29.52	1358.61	10	1.4	680.315	2
													K.KVIVTYQTPAK.T	54.83	1246.73	11	0	416.584	3
													E.NENTWYYIK.N	34.44	1229.57	9	1.6	615.794	2
													R.IHFAGEYTAK.H	55.04	1135.57	10	-0.2	568.79	2
													K.VIVTYQTPAK.T	54.99	1118.63	10	0.1	560.324	2
													R.FWEADGIR.G	37.48	992.472	8	0.7	497.243	2
													W.YINLGPMR.L	37.63	962.501	8	0.5	482.258	2
		0.0876017	J9ZZN7	198.78	35	669000000	22	2	158	28165	GPOX	Glutathione peroxidase, Thamnophis elegans	K.FLVDPQGKPVMR.W	47.4	1385.75	12	-1.2	462.923	3
													K.FLVDPQGK.P	29.92	902.486	8	0.6	452.251	2
37a	0.14	0.0932589	A0A2U8QNR6	278.19	45	1670000000	67	20	410	57134	LAO	L-amino-acid oxidase (Frag), Micrurus mipartitus	R.KFHLPLSEFVQENENTWYYIK.N	51.44	2684.33	21	1.3	672.09	4
													K.KTSN(+.98)PKHVVVVGAGMSGLSAAYVLAK.A	39.6	2584.4	26	-11.4	647.101	4	Deam(NQ)
													K.FHLPLSEFVQENENTWYYIK.N	31.4	2556.23	20	1.3	853.086	3
													K.HVVVVGAGMSGLSAAYVLAK.A	46.5	1928.06	20	-0.1	643.692	3
													M.VHLNAQVIKIQHNAK.K	62.23	1711.98	15	0.1	571.669	3
													E.EIQALC(+57.02)RPSWIQK.W	33.73	1627.85	13	1.2	543.625	3	CAM
													V.VVGAGM(+15.99)SGLSAAYVLAK.A	42.97	1608.85	17	1.3	805.436	2	Ox(M)
													F.VQENENTWYYIK.N	33.51	1585.74	12	2.4	793.88	2
													Q.ENENTWYYIK.N	31.95	1358.61	10	1.7	680.316	2
													K.KVIVTYQTPAK.T	56.34	1246.73	11	-1.1	416.583	3
													R.FWEADGIRGGK.S	31.44	1234.61	11	1.1	412.544	3
													E.NENTWYYIK.N	28.26	1229.57	9	0	615.793	2
													R.IHFAGEYTAK.H	53.2	1135.57	10	-0.1	568.79	2
													K.VIVTYQTPAK.T	55.26	1118.63	10	1.2	560.325	2
													K.KVIVTYQTPA.K	39.91	1118.63	10	2.5	560.325	2
													R.KFHLPLSEF.V	28.88	1116.6	9	0.9	559.306	2
													N.ENTWYYIK.N	30.33	1115.53	8	2.5	558.773	2
													K.FFQPHDLK.T	40.04	1030.52	8	-0.5	516.269	2
													R.FWEADGIR.G	34.81	992.472	8	0.3	497.243	2
													W.YINLGPMR.L	33.5	962.501	8	0.1	482.258	2
		0.019827	A0A2H6MYF9	169.27	50	311000000	11	2	86	18588	MP	Disintegrin domain-containing prot. (Frag), Micrurus l. carvalhoi	K.C(+57.02)PTLTNQC(+57.02)IALR.G	53.45	1445.71	12	0.8	723.864	2	CAM
													K.VSPDVC(+57.02)FTLNQR.G	61.22	1434.69	12	1.5	718.355	2	CAM
		0.0293738	D3TTC2	192.2	19	526000000	20	4	127	69181	MP	Zinc metalloproteinase-disintegrin-like atragin, Naja atra	R.RTKPAYQFSSC(+57.02)SVR.E	53.02	1685.83	14	-1.6	562.95	3	CAM
													R.TKPAYQFSSC(+57.02)SVR.E	54.24	1529.73	13	1	765.873	2	CAM
													K.PAYQFSSC(+57.02)SVR.E	48.5	1300.59	11	1.1	651.302	2	CAM
													Y.QFSSC(+57.02)SVR.E	29.48	969.434	8	1.3	485.725	2	CAM
37b	0.25	0.134024	J9ZZN7	199.69	39	656000000	21	1	201	28165	GPOX	Glutathione peroxidase, Thamnophis elegans	K.FLVDPQGKPVMR.W	51.01	1385.75	12	1.1	462.924	3
		0.094389	A0A2U8QNR6	235.16	26	462000000	18	9	149	57134	LAO	L-amino-acid oxidase (Frag), Micrurus mipartitus	K.HVVVVGAGM(+15.99)SGLSAAYVLAK.A	91.34	1944.05	20	-0.5	649.024	3	Ox(M)
													M.VHLNAQVIKIQ(+.98)HNAK.K	47.41	1712.97	15	-0.2	429.249	4	Deam(NQ)
													Q.ENENTWYYIK.N	38.01	1358.61	10	0.6	680.315	2
													K.KVIVTYQTPAK.T	58.69	1246.73	11	-0.2	416.583	3
													R.IHFAGEYTAK.H	58.14	1135.57	10	-1.2	568.79	2
													K.VIVTYQTPAK.T	56.09	1118.63	10	2.3	560.325	2
													K.FFQPHDLK.T	45.19	1030.52	8	0.7	516.269	2
													R.FWEADGIR.G	34.65	992.472	8	0.2	497.243	2
													W.YINLGPMR.L	38.36	962.501	8	-1.5	482.257	2
		0.0212477	A0A2H6MYF9	139.31	36	104000000	7	2	48	18588	MP	Disintegrin domain-containing prot. (Frag) Micrurus l. carvalhoi	K.C(+57.02)PTLTNQC(+57.02)IALR.G	53.56	1445.71	12	-1.8	723.862	2	CAM
													K.VSPDVC(+57.02)FTLNQR.G	61.16	1434.69	12	1.3	718.355	2	CAM
		0.000339146	A0A8C6VRG8	64.53	4	1660000	2	2	3	54797	HYA	Hyaluronidase, Naja naja	R.KDYALPVFVYAR.P	44.93	1440.78	12	-1	481.266	3
													R.YKVDLDLK.T	39.2	992.554	8	0	497.284	2
38	0.42	0.413058	A0A2U8QNR6	300.14	49	7140000000	82	28	579	57134	LAO	L-amino-acid oxidase (Frag), Micrurus mipartitus	R.KFHLPLSEFVQENENTWYYIK.N	54.07	2684.33	21	0.7	672.09	4
													K.KTSN(+.98)PKHVVVVGAGMSGLSAAYVLAK.A	37.01	2584.4	26	-10.5	647.102	4	Deam(NQ)
													K.FHLPLSEFVQENENTWYYIK.N	35.89	2556.23	20	7.5	853.091	3
													K.IQHNAKKVIVTYQTPAK.T	39.93	1938.11	17	-1.2	485.533	4
													K.HVVVVGAGMSGLSAAYVLAK.A	69.88	1928.06	20	2.7	643.694	3
													M.VHLNAQVIKIQHNAKK.V	68.76	1840.08	16	-0.9	461.027	4
													M.VHLNAQVIKIQHNAK.K	71.58	1711.98	15	0	857	2
													E.EIQALC(+57.02)RPSWIQK.W	37.8	1627.85	13	0.5	543.624	3	CAM
													V.VVGAGM(+15.99)SGLSAAYVLAK.A	43.41	1608.85	17	1	805.435	2	Ox(M)
													F.VQENENTWYYIK.N	25.86	1585.74	12	0.5	793.878	2
													W.YINLGPMRLPER.H	32.05	1457.78	12	-1.3	486.934	3
													Q.ENENTWYYIK.N	30.87	1358.61	10	-0.3	680.314	2
													K.KVIVTYQTPAKT.L	32.76	1347.78	12	1.1	450.267	3
													Y.INLGPMRLPER.H	25.8	1294.72	11	0	432.58	3
													K.KVIVTYQTPAK.T	59.19	1246.73	11	-0.3	624.371	2
													R.FWEADGIRGGK.S	30.85	1234.61	11	-1.3	412.543	3
													K.VIVTYQTPAKT.L	34.5	1219.68	11	1.4	610.849	2
													G.WYINLGPMR.L	29.86	1148.58	9	-1	575.297	2
													K.VIVTYQTPAK.T	59.55	1118.63	10	-0.1	560.324	2
													K.KVIVTYQTPA.K	34.23	1118.63	10	0.5	560.324	2
													R.KFHLPLSEF.V	33.88	1116.6	9	0.7	559.306	2
													K.FFQPHDLK.T	43.8	1030.52	8	-1.2	516.268	2
													V.IVTYQTPAK.T	45.99	1019.57	9	0	510.79	2
													R.FWEADGIR.G	39.76	992.472	8	0	497.243	2
													R.KFHLPLSE.F	27.95	969.528	8	-0.4	485.771	2
													W.YINLGPMR.L	31.64	962.501	8	-0.5	482.257	2
													K.KVIVTYQ(+.98).T	29.03	850.48	7	-0.7	426.247	2	Deam(NQ)
													K.IQHNAKK.V	26.38	837.482	7	-0.4	419.748	2
		0.00694215	D3TTC2	187.3	15	120000000	19	2	84	69181	MP	Zinc metalloproteinase-disintegrin-like atragin, Naja atra	R.TKPAYQFSSC(+57.02)SVR.E	52.45	1529.73	13	0	765.872	2	CAM
													K.PAYQFSSC(+57.02)SVR.E	30.39	1300.59	11	-0.6	651.3	2	CAM
39a	9.34	8.92933	A0A2U8QNR6	270.1	48	8670000000	73	23	582	57134	LAO	L-amino-acid oxidase (Frag), Micrurus mipartitus	K.IQHNAKKVIVTYQTPAK.T	41.45	1938.11	17	1.1	485.534	4
													K.TLPSVTADYVIVC(+57.02)STSR.A	28.72	1867.93	17	2.5	623.654	3	CAM
													M.VHLNAQVIKIQHNAK.K	64.7	1711.98	15	1.8	571.67	3
													E.EIQALC(+57.02)RPSWIQK.W	37.94	1627.85	13	1.6	814.934	2	CAM
													K.HHGWIDSTIKSGLR.A	51.04	1605.84	14	1.9	402.467	4
													L.ADDAKFFQPHDLK.T	54.16	1530.75	13	2.6	511.257	3
													W.YINLGPMRLPER.H	34.74	1457.78	12	0.6	486.935	3
													K.RFWEADGIRGGK.S	39.26	1390.71	12	0.9	696.363	2
													Q.ENENTWYYIK.N	31.83	1358.61	10	2	680.316	2
													K.KVIVTYQTPAK.T	62.91	1246.73	11	1.5	624.372	2
													R.FWEADGIRGGK.S	32.86	1234.61	11	2.3	618.313	2
													D.AKFFQPHDLK.T	38.95	1229.66	10	2.7	615.837	2
													K.HVVVVGAGM(+15.99)SGLS.A	30.8	1227.63	13	0.7	614.822	2	Ox(M)
													K.HHGWIDSTIK.S	65.14	1192.6	10	2.3	597.308	2
													K.RFWEADGIR.G	46.22	1148.57	9	0.8	575.294	2
													K.FFQPHDLKT.N	30.81	1131.57	9	1.8	566.794	2
													K.VIVTYQTPAK.T	60.35	1118.63	10	0.9	560.324	2
													R.KFHLPLSEF.V	27.72	1116.6	9	2.1	559.307	2
													N.ENTWYYIK.N	30.08	1115.53	8	1.3	558.772	2
													K.FFQPHDLK.T	43.92	1030.52	8	1.6	516.27	2
													R.FWEADGIR.G	35.97	992.472	8	1.9	497.244	2
													W.YINLGPMR.L	33.7	962.501	8	1.3	482.258	2
													K.HHGWIDST.I	32.81	951.42	8	1.2	476.718	2
		0.153457	A0A2D4K510	151.04	18	149000000	16	4	96	42159	MP	Peptidase M12B domain-containing prot. (Frag), Micrurus paraensis	I.SQLINTPEQDRYLQVKK.Y	42.67	2059.11	17	1.4	515.784	4
													L.INTPEQDRYLQVK.K	32.23	1602.84	13	1.2	535.287	3
													I.SQLINTPEQDR.Y	35.06	1299.64	11	2	650.83	2
													L.INTPEQDR.Y	32.1	971.467	8	1	486.741	2
		0.176115	A0A8C6XYH4	141.27	25	171000000	5	5	40	22033	GPOX	Glutathione peroxidase, Naja naja	K.NSC(+57.02)PPVVETFGDTAK.L	65.85	1620.75	15	2.6	541.257	3	CAM
													K.QEPGQNSEILQGIK.H	61.41	1539.79	14	2.9	770.904	2
													K.FLVNPQGKPVMR.W	55.94	1384.76	12	0.4	462.596	3
													K.FLVNPQGK.P	39.84	901.502	8	0.2	451.759	2
													K.LFWSPLK.I	28.46	889.506	7	1.1	445.761	2
		0.0532464	A0A2D4KWJ6	98.37	23	51700000	4	1	23	13217	HYA	Hyaluronidase (Frag), Micrurus paraensis	K.C(+57.02)PNIEMSR.N	40.75	1005.44	8	-0.1	503.726	2	CAM
		0.0265717	U3FYQ4	112.03	9	25800000	5	1	10	52078	HYA	Hyaluronidase, Micrurus fulvius	R.LAKEEFEK.A	34.55	992.518	8	0.2	497.266	2
		0.00127709	A0A194APR8	61.97	3	1240000	2	2	2	64651	NUC	5'-nucleotidase, Sistrurus tergeminus	K.VGIIGYTTK.E	36.54	950.544	9	2.4	476.28	2
													K.LTTLGVNK.I	32.75	844.502	8	1.4	423.259	2
39b	4.2	3.70832	A0A2U8QNR6	242.44	43	2670000000	55	12	383	57134	LAO	L-amino-acid oxidase (Frag), Micrurus mipartitus	R.KFHLPLSEFVQENENTWYYIK.N	36.9	2684.33	21	0.2	672.089	4
													K.IQHNAKKVIVTYQTPAK.T	29.13	1938.11	17	-0.5	647.042	3
													M.VHLNAQVIKIQHNAK.K	53.3	1711.98	15	1.7	429.004	4
													E.EIQALC(+57.02)RPSWIQK.W	37.24	1627.85	13	4.6	543.627	3	CAM
													K.KVIVTYQTPAK.T	51.48	1246.73	11	0.9	416.584	3
													R.FWEADGIRGGK.S	29.47	1234.61	11	1.8	412.545	3
													K.HVVVVGAGM(+15.99)SGLS.A	42.92	1227.63	13	-0.4	614.821	2	Ox(M)
													K.RFWEADGIR.G	43.43	1148.57	9	1.5	575.294	2
													K.VIVTYQTPAK.T	54.29	1118.63	10	2.1	560.325	2
													K.FFQPHDLK.T	46.49	1030.52	8	1.2	516.27	2
													R.FWEADGIR.G	34.44	992.472	8	0.5	497.243	2
													W.YINLGPMR.L	34.13	962.501	8	-0.2	482.258	2
		0.155555	A0A2D4K510	140.59	20	112000000	18	5	76	42159	MP	Peptidase M12B domain-containing prot. (Frag), Micrurus paraensis	I.SQLINTPEQDRYLQVKK.Y	39.02	2059.11	17	0.9	515.784	4
													L.INTPEQDRYLQVKK.Y	34.49	1730.93	14	-0.1	433.74	4
													L.INTPEQDRYLQVK.K	37.87	1602.84	13	0	535.286	3
													I.SQLINTPEQDR.Y	34.35	1299.64	11	1.9	650.829	2
													L.INTPEQDR.Y	27.94	971.467	8	1.5	486.742	2
		0.308332	A0A8C6XYH4	138.28	30	222000000	6	6	52	22033	GPOX	Glutathione peroxidase, Naja naja	K.NSC(+57.02)PPVVETFGDTAK.L	62.38	1620.75	15	0.1	541.256	3	CAM
													K.QEPGQNSEILQGIK.H	56.13	1539.79	14	1.8	770.903	2
													K.FLVNPQGKPVMR.W	58.63	1384.76	12	1.1	462.596	3
													K.IHDIKWNFEK.F	47.86	1328.69	10	0.9	443.904	3
													K.FLVNPQGK.P	38.3	901.502	8	0.2	451.759	2
													K.LFWSPLK.I	30.21	889.506	7	2.3	445.761	2
		0.0206944	A0A2D4KWJ6	89.66	15	14900000	3	1	16	13217	HYA	Hyaluronidase (Frag), Micrurus paraensis	K.C(+57.02)PNIEMSR.N	41.95	1005.44	8	-1.2	503.725	2	CAM
		0.00381943	U3FA79	114.48	9	2750000	4	4	10	63500	PLB	Phospholipase B-like, Micrurus fulvius	K.QNSGTYNNQYMILDTKK.I	35.78	2016.96	17	2.3	673.328	3
													K.FTAYAINGPPVEK.G	61.03	1405.72	13	1.9	703.871	2
													K.APVPDGC(+57.02)YDSK.V	54.63	1207.52	11	2.8	604.768	2	CAM
													K.VSDINMAAK.F	36.55	947.475	9	-0.3	474.744	2
		0.00327777	A0A2D4I990	77.88	8	2360000	3	1	6	37702	CysP	Cathepsin F, Micrurus lemniscatus lemniscatus	R.SPFWAIK.N	33.18	847.459	7	-0.2	424.737	2
40a	3.85	2.25289	A0A098M208	117.92	3	175000000	4	1	22	67736	MP	Metalloproteinase (Type III) 9a, Hypsiglena sp.	R.DGHPC(+57.02)QNNQGYC(+57.02)YNGK.C	48.37	1910.74	16	2.1	637.923	3	CAM
		1.40323	R4FIM1	83.76	7	109000000	2	1	12	41545	MP	SVMP-Hop-14 (Frag), Hoplocephalus bungaroides	K.LQHEAQC(+57.02)ESGVC(+57.02)C(+57.02)EKC(+57.02)K.F	45.26	2121.87	17	0.6	708.298	3	CAM
		0.164783	A0A2U8QNR2	151.54	14	12800000	9	4	38	57088	LAO	L-amino-acid oxidase (Frag), Micrurus mipartitus	K.KVIVTYQTPAK.T	57.08	1246.73	11	0.9	416.584	3
													R.IHFAGEYTAK.H	55.08	1135.57	10	2	568.792	2
													K.VIVTYQTPAK.T	56.8	1118.63	10	2.8	560.326	2
													K.FFQPHDLK.T	34.63	1030.52	8	2	516.27	2
		0.0290945	A0A2H6N954	69.72	3	2260000	2	2	3	63374	PLB	Phospholipase B-like, Micrurus lemniscatus carvalhoi	K.VIYNMSGYK.K	34.84	1073.52	9	1	537.769	2
													K.TWAQTFEK.Q	35.32	1009.49	8	0	505.751	2
40b	8.58	5.59677	A0A2D4H710	110.77	10	43600000	5	5	8	51380	MP	Peptidase M12B domain-containing prot. (Frag), Micrurus l. lemniscatus	R.NGHPC(+57.02)QNNQGYC(+57.02)YNGK.C	47.26	1909.76	16	4	637.596	3	CAM
													L.TNTPEQDRYLQIKK.Y	49.83	1732.91	14	-0.5	434.235	4
													R.HYQSDIPAIQR.R	46.45	1326.67	11	3	664.343	2
													L.TNTPEQDR.Y	37.05	959.431	8	-1.8	480.722	2
													R.ENVLLPR.K	34.97	839.486	7	2.4	420.752	2
		1.33501	F5CPD4	75.05	14	10400000	2	2	4	9641	3FTx	Putative three finger toxin, Micrurus altirostris	K.ITC(+57.02)SEDEKFC(+57.02)YK.R	52.91	1578.67	12	1.5	527.231	3	CAM
													K.ITC(+57.02)SEDEK.F	44.28	980.412	8	0.6	491.214	2	CAM
		1.27596	A0A898IPP8	93.22	24	9940000	4	1	10	16852	PLA2	phospholipase A2, Calliophis bivirgatus	K.GGSGTPVDQLDR.C	47.27	1200.57	12	0	601.294	2
		0.372262	A0A2U8QPE6	98.24	5	2900000	3	2	5	57115	LAO	L-amino acid oxidase, Micrurus mipartitus	D.AKFFQPHDLK.T	34.92	1229.66	10	-2.5	410.892	3
													R.IHFAGEYTAK.H	52.86	1135.57	10	2.1	568.792	2
SUM=	99.94
